# Supplementary material for: Identification of Long Non-coding RNA Isolated From Naturally Infected Macrophages and Associated With Bovine Johne's Disease in Canadian Holstein Using a Combination of Neural Networks and Logistic Regression
Source: Front Vet Sci. 2021 Apr 22;8:639053. doi: 10.3389/fvets.2021.639053 (PMC8100051; doi:10.3389/fvets.2021.639053)
Supplement: Supplementary File 1 — (A) Distribution of lncRNA per chromosome; (B) General Transfer Format (gtf) of identified lncRNA; (C) Reactome pathways; (D) General biological programs accomplished by the multiple molecular activities (Biological processes; GO terms); (E) Molecular-level activities performed by gene products (molecular functions; GO terms), and (F) The locations relative to cellular structures in which a gene product performs a function (Cellular component; GO terms). [file Data_Sheet_1.xlsx]

## Sheet: lncRNA_gtf
1	StringTie	transcript	1496245	1520114	.	+	.	transcript_id "MSTRG.33.1"; gene_id "MSTRG.33"; xloc "XLOC_000010"; class_code "u"; tss_id "TSS19";
1	StringTie	exon	1496245	1496461	.	+	.	transcript_id "MSTRG.33.1"; gene_id "MSTRG.33"; exon_number "1";
1	StringTie	transcript	21591620	21713610	.	+	.	transcript_id "MSTRG.125.1"; gene_id "MSTRG.125"; xloc "XLOC_000032"; class_code "u"; tss_id "TSS68";
1	StringTie	exon	21591620	21597247	.	+	.	transcript_id "MSTRG.125.1"; gene_id "MSTRG.125"; exon_number "1";
1	StringTie	exon	21693473	21713610	.	+	.	transcript_id "MSTRG.125.1"; gene_id "MSTRG.125"; exon_number "4";
1	StringTie	transcript	21593152	21709774	.	+	.	transcript_id "MSTRG.125.3"; gene_id "MSTRG.125"; xloc "XLOC_000032"; class_code "u"; tss_id "TSS69";
1	StringTie	exon	21593152	21597247	.	+	.	transcript_id "MSTRG.125.3"; gene_id "MSTRG.125"; exon_number "1";
1	StringTie	exon	21693473	21709774	.	+	.	transcript_id "MSTRG.125.3"; gene_id "MSTRG.125"; exon_number "7";
1	StringTie	transcript	21593152	21709774	.	+	.	transcript_id "MSTRG.125.2"; gene_id "MSTRG.125"; xloc "XLOC_000032"; class_code "u"; tss_id "TSS69";
1	StringTie	exon	21593152	21597247	.	+	.	transcript_id "MSTRG.125.2"; gene_id "MSTRG.125"; exon_number "1";
1	StringTie	exon	21693473	21709774	.	+	.	transcript_id "MSTRG.125.2"; gene_id "MSTRG.125"; exon_number "5";
1	StringTie	transcript	21593232	21705479	.	+	.	transcript_id "MSTRG.125.4"; gene_id "MSTRG.125"; xloc "XLOC_000032"; class_code "u"; tss_id "TSS69";
1	StringTie	exon	21593232	21598252	.	+	.	transcript_id "MSTRG.125.4"; gene_id "MSTRG.125"; exon_number "1";
1	StringTie	exon	21693473	21705479	.	+	.	transcript_id "MSTRG.125.4"; gene_id "MSTRG.125"; exon_number "4";
1	StringTie	transcript	21593232	21709774	.	+	.	transcript_id "MSTRG.125.6"; gene_id "MSTRG.125"; xloc "XLOC_000032"; class_code "u"; tss_id "TSS69";
1	StringTie	exon	21593232	21597247	.	+	.	transcript_id "MSTRG.125.6"; gene_id "MSTRG.125"; exon_number "1";
1	StringTie	exon	21693473	21709774	.	+	.	transcript_id "MSTRG.125.6"; gene_id "MSTRG.125"; exon_number "3";
1	StringTie	transcript	21593232	21709774	.	+	.	transcript_id "MSTRG.125.5"; gene_id "MSTRG.125"; xloc "XLOC_000032"; class_code "u"; tss_id "TSS69";
1	StringTie	exon	21593232	21598252	.	+	.	transcript_id "MSTRG.125.5"; gene_id "MSTRG.125"; exon_number "1";
1	StringTie	exon	21693473	21709774	.	+	.	transcript_id "MSTRG.125.5"; gene_id "MSTRG.125"; exon_number "3";
1	StringTie	transcript	21596800	21705479	.	+	.	transcript_id "MSTRG.125.7"; gene_id "MSTRG.125"; xloc "XLOC_000032"; class_code "u"; tss_id "TSS70";
1	StringTie	exon	21596800	21597247	.	+	.	transcript_id "MSTRG.125.7"; gene_id "MSTRG.125"; exon_number "1";
1	StringTie	exon	21693473	21705479	.	+	.	transcript_id "MSTRG.125.7"; gene_id "MSTRG.125"; exon_number "5";
1	StringTie	transcript	21597706	21703463	.	+	.	transcript_id "MSTRG.125.8"; gene_id "MSTRG.125"; xloc "XLOC_000032"; class_code "u"; tss_id "TSS71";
1	StringTie	exon	21597706	21598252	.	+	.	transcript_id "MSTRG.125.8"; gene_id "MSTRG.125"; exon_number "1";
1	StringTie	exon	21693473	21703463	.	+	.	transcript_id "MSTRG.125.8"; gene_id "MSTRG.125"; exon_number "5";
1	StringTie	transcript	21598152	21709774	.	+	.	transcript_id "MSTRG.125.9"; gene_id "MSTRG.125"; xloc "XLOC_000032"; class_code "u"; tss_id "TSS72";
1	StringTie	exon	21693473	21709774	.	+	.	transcript_id "MSTRG.125.9"; gene_id "MSTRG.125"; exon_number "7";
1	StringTie	transcript	21785058	21803099	.	+	.	transcript_id "MSTRG.126.1"; gene_id "MSTRG.126"; xloc "XLOC_000033"; class_code "u"; tss_id "TSS73";
1	StringTie	exon	21800331	21803099	.	+	.	transcript_id "MSTRG.126.1"; gene_id "MSTRG.126"; exon_number "3";
1	StringTie	transcript	22552019	22553014	.	+	.	transcript_id "MSTRG.142.3"; gene_id "MSTRG.142"; xloc "XLOC_000038"; class_code "u"; tss_id "TSS81";
1	StringTie	exon	22552176	22552542	.	+	.	transcript_id "MSTRG.142.3"; gene_id "MSTRG.142"; exon_number "2";
1	StringTie	exon	22552774	22553014	.	+	.	transcript_id "MSTRG.142.3"; gene_id "MSTRG.142"; exon_number "3";
1	StringTie	transcript	22552019	22553014	.	+	.	transcript_id "MSTRG.142.2"; gene_id "MSTRG.142"; xloc "XLOC_000038"; class_code "u"; tss_id "TSS81";
1	StringTie	exon	22552176	22553014	.	+	.	transcript_id "MSTRG.142.2"; gene_id "MSTRG.142"; exon_number "2";
1	StringTie	transcript	22552020	22552532	.	+	.	transcript_id "MSTRG.142.9"; gene_id "MSTRG.142"; xloc "XLOC_000038"; class_code "u"; tss_id "TSS81";
1	StringTie	transcript	22552020	22552532	.	+	.	transcript_id "MSTRG.142.6"; gene_id "MSTRG.142"; xloc "XLOC_000038"; class_code "u"; tss_id "TSS81";
1	StringTie	transcript	22552020	22552532	.	+	.	transcript_id "MSTRG.142.5"; gene_id "MSTRG.142"; xloc "XLOC_000038"; class_code "u"; tss_id "TSS81";
1	StringTie	transcript	22552020	22553014	.	+	.	transcript_id "MSTRG.142.8"; gene_id "MSTRG.142"; xloc "XLOC_000038"; class_code "u"; tss_id "TSS81";
1	StringTie	exon	22552443	22553014	.	+	.	transcript_id "MSTRG.142.8"; gene_id "MSTRG.142"; exon_number "3";
1	StringTie	transcript	22552020	22553014	.	+	.	transcript_id "MSTRG.142.7"; gene_id "MSTRG.142"; xloc "XLOC_000038"; class_code "u"; tss_id "TSS81";
1	StringTie	exon	22552176	22552469	.	+	.	transcript_id "MSTRG.142.7"; gene_id "MSTRG.142"; exon_number "2";
1	StringTie	exon	22552517	22553014	.	+	.	transcript_id "MSTRG.142.7"; gene_id "MSTRG.142"; exon_number "3";
1	StringTie	transcript	22552020	22553014	.	+	.	transcript_id "MSTRG.142.4"; gene_id "MSTRG.142"; xloc "XLOC_000038"; class_code "u"; tss_id "TSS81";
1	StringTie	exon	22552443	22553014	.	+	.	transcript_id "MSTRG.142.4"; gene_id "MSTRG.142"; exon_number "3";
1	StringTie	transcript	22552020	22553014	.	+	.	transcript_id "MSTRG.142.10"; gene_id "MSTRG.142"; xloc "XLOC_000038"; class_code "u"; tss_id "TSS81";
1	StringTie	exon	22552318	22553014	.	+	.	transcript_id "MSTRG.142.10"; gene_id "MSTRG.142"; exon_number "3";
1	StringTie	transcript	22552021	22553014	.	+	.	transcript_id "MSTRG.142.11"; gene_id "MSTRG.142"; xloc "XLOC_000038"; class_code "u"; tss_id "TSS81";
1	StringTie	exon	22552315	22553014	.	+	.	transcript_id "MSTRG.142.11"; gene_id "MSTRG.142"; exon_number "3";
1	StringTie	transcript	22552022	22553014	.	+	.	transcript_id "MSTRG.142.16"; gene_id "MSTRG.142"; xloc "XLOC_000038"; class_code "u"; tss_id "TSS81";
1	StringTie	exon	22552176	22552621	.	+	.	transcript_id "MSTRG.142.16"; gene_id "MSTRG.142"; exon_number "2";
1	StringTie	exon	22552662	22553014	.	+	.	transcript_id "MSTRG.142.16"; gene_id "MSTRG.142"; exon_number "3";
1	StringTie	transcript	22552022	22553014	.	+	.	transcript_id "MSTRG.142.18"; gene_id "MSTRG.142"; xloc "XLOC_000038"; class_code "u"; tss_id "TSS81";
1	StringTie	exon	22552022	22552542	.	+	.	transcript_id "MSTRG.142.18"; gene_id "MSTRG.142"; exon_number "1";
1	StringTie	exon	22552687	22553014	.	+	.	transcript_id "MSTRG.142.18"; gene_id "MSTRG.142"; exon_number "2";
1	StringTie	transcript	22552022	22553014	.	+	.	transcript_id "MSTRG.142.17"; gene_id "MSTRG.142"; xloc "XLOC_000038"; class_code "u"; tss_id "TSS81";
1	StringTie	exon	22552440	22553014	.	+	.	transcript_id "MSTRG.142.17"; gene_id "MSTRG.142"; exon_number "3";
1	StringTie	transcript	22552022	22553014	.	+	.	transcript_id "MSTRG.142.14"; gene_id "MSTRG.142"; xloc "XLOC_000038"; class_code "u"; tss_id "TSS81";
1	StringTie	exon	22552022	22552371	.	+	.	transcript_id "MSTRG.142.14"; gene_id "MSTRG.142"; exon_number "1";
1	StringTie	exon	22552440	22553014	.	+	.	transcript_id "MSTRG.142.14"; gene_id "MSTRG.142"; exon_number "2";
1	StringTie	transcript	22552022	22553014	.	+	.	transcript_id "MSTRG.142.15"; gene_id "MSTRG.142"; xloc "XLOC_000038"; class_code "u"; tss_id "TSS81";
1	StringTie	exon	22552489	22553014	.	+	.	transcript_id "MSTRG.142.15"; gene_id "MSTRG.142"; exon_number "3";
1	StringTie	transcript	22552022	22553014	.	+	.	transcript_id "MSTRG.142.13"; gene_id "MSTRG.142"; xloc "XLOC_000038"; class_code "u"; tss_id "TSS81";
1	StringTie	exon	22552022	22552594	.	+	.	transcript_id "MSTRG.142.13"; gene_id "MSTRG.142"; exon_number "1";
1	StringTie	exon	22552660	22553014	.	+	.	transcript_id "MSTRG.142.13"; gene_id "MSTRG.142"; exon_number "2";
1	StringTie	transcript	22552022	22553014	.	+	.	transcript_id "MSTRG.142.12"; gene_id "MSTRG.142"; xloc "XLOC_000038"; class_code "u"; tss_id "TSS81";
1	StringTie	exon	22552022	22552371	.	+	.	transcript_id "MSTRG.142.12"; gene_id "MSTRG.142"; exon_number "1";
1	StringTie	exon	22552442	22553014	.	+	.	transcript_id "MSTRG.142.12"; gene_id "MSTRG.142"; exon_number "2";
1	StringTie	transcript	28913816	28971780	.	+	.	transcript_id "MSTRG.159.2"; gene_id "MSTRG.159"; xloc "XLOC_000044"; class_code "u"; tss_id "TSS88";
1	StringTie	exon	28913816	28920828	.	+	.	transcript_id "MSTRG.159.2"; gene_id "MSTRG.159"; exon_number "1";
1	StringTie	exon	28920853	28971780	.	+	.	transcript_id "MSTRG.159.2"; gene_id "MSTRG.159"; exon_number "2";
1	StringTie	transcript	28919232	28971780	.	+	.	transcript_id "MSTRG.159.3"; gene_id "MSTRG.159"; xloc "XLOC_000044"; class_code "u"; tss_id "TSS89";
1	StringTie	exon	28919232	28923345	.	+	.	transcript_id "MSTRG.159.3"; gene_id "MSTRG.159"; exon_number "1";
1	StringTie	exon	28923390	28971780	.	+	.	transcript_id "MSTRG.159.3"; gene_id "MSTRG.159"; exon_number "2";
1	StringTie	transcript	28932541	28971195	.	+	.	transcript_id "MSTRG.159.4"; gene_id "MSTRG.159"; xloc "XLOC_000044"; class_code "u"; tss_id "TSS90";
1	StringTie	exon	28932541	28940261	.	+	.	transcript_id "MSTRG.159.4"; gene_id "MSTRG.159"; exon_number "1";
1	StringTie	exon	28962781	28971195	.	+	.	transcript_id "MSTRG.159.4"; gene_id "MSTRG.159"; exon_number "2";
1	StringTie	transcript	28952525	28971780	.	+	.	transcript_id "MSTRG.159.5"; gene_id "MSTRG.159"; xloc "XLOC_000044"; class_code "u"; tss_id "TSS91";
1	StringTie	exon	28952525	28953721	.	+	.	transcript_id "MSTRG.159.5"; gene_id "MSTRG.159"; exon_number "1";
1	StringTie	exon	28971196	28971780	.	+	.	transcript_id "MSTRG.159.5"; gene_id "MSTRG.159"; exon_number "2";
1	StringTie	transcript	28909636	28913715	.	+	.	transcript_id "MSTRG.160.1"; gene_id "MSTRG.160"; xloc "XLOC_000045"; class_code "u"; tss_id "TSS92";
1	StringTie	exon	28909636	28911785	.	+	.	transcript_id "MSTRG.160.1"; gene_id "MSTRG.160"; exon_number "1";
1	StringTie	exon	28912520	28913715	.	+	.	transcript_id "MSTRG.160.1"; gene_id "MSTRG.160"; exon_number "2";
1	StringTie	transcript	42893590	42897343	.	+	.	transcript_id "MSTRG.205.1"; gene_id "MSTRG.205"; xloc "XLOC_000062"; class_code "u"; tss_id "TSS140";
1	StringTie	transcript	44816613	44835601	.	+	.	transcript_id "MSTRG.211.1"; gene_id "MSTRG.211"; xloc "XLOC_000071"; class_code "u"; tss_id "TSS163";
1	StringTie	exon	44816613	44816891	.	+	.	transcript_id "MSTRG.211.1"; gene_id "MSTRG.211"; exon_number "1";
1	StringTie	transcript	46412352	46413946	.	+	.	transcript_id "MSTRG.257.1"; gene_id "MSTRG.257"; xloc "XLOC_000079"; class_code "u"; tss_id "TSS181";
1	StringTie	exon	46412352	46412954	.	+	.	transcript_id "MSTRG.257.1"; gene_id "MSTRG.257"; exon_number "1";
1	StringTie	exon	46413143	46413946	.	+	.	transcript_id "MSTRG.257.1"; gene_id "MSTRG.257"; exon_number "2";
1	StringTie	transcript	51022816	51390636	.	+	.	transcript_id "MSTRG.263.1"; gene_id "MSTRG.263"; xloc "XLOC_000087"; class_code "u"; tss_id "TSS194";
1	StringTie	exon	51022816	51023179	.	+	.	transcript_id "MSTRG.263.1"; gene_id "MSTRG.263"; exon_number "1";
1	StringTie	transcript	52943190	52952002	.	+	.	transcript_id "MSTRG.288.1"; gene_id "MSTRG.288"; xloc "XLOC_000089"; class_code "u"; tss_id "TSS202";
1	StringTie	exon	52943190	52945670	.	+	.	transcript_id "MSTRG.288.1"; gene_id "MSTRG.288"; exon_number "1";
1	StringTie	exon	52951280	52952002	.	+	.	transcript_id "MSTRG.288.1"; gene_id "MSTRG.288"; exon_number "3";
1	StringTie	transcript	52943221	52952002	.	+	.	transcript_id "MSTRG.288.2"; gene_id "MSTRG.288"; xloc "XLOC_000089"; class_code "u"; tss_id "TSS202";
1	StringTie	exon	52943221	52946600	.	+	.	transcript_id "MSTRG.288.2"; gene_id "MSTRG.288"; exon_number "1";
1	StringTie	exon	52951280	52952002	.	+	.	transcript_id "MSTRG.288.2"; gene_id "MSTRG.288"; exon_number "3";
1	StringTie	transcript	52945683	52952002	.	+	.	transcript_id "MSTRG.288.3"; gene_id "MSTRG.288"; xloc "XLOC_000089"; class_code "u"; tss_id "TSS203";
1	StringTie	exon	52945683	52946600	.	+	.	transcript_id "MSTRG.288.3"; gene_id "MSTRG.288"; exon_number "1";
1	StringTie	exon	52951280	52952002	.	+	.	transcript_id "MSTRG.288.3"; gene_id "MSTRG.288"; exon_number "3";
1	StringTie	transcript	53198763	53204882	.	+	.	transcript_id "MSTRG.283.2"; gene_id "MSTRG.283"; xloc "XLOC_000090"; class_code "u"; tss_id "TSS204";
1	StringTie	exon	53198763	53200010	.	+	.	transcript_id "MSTRG.283.2"; gene_id "MSTRG.283"; exon_number "1";
1	StringTie	exon	53201891	53204882	.	+	.	transcript_id "MSTRG.283.2"; gene_id "MSTRG.283"; exon_number "2";
1	StringTie	transcript	53198768	53205271	.	+	.	transcript_id "MSTRG.283.3"; gene_id "MSTRG.283"; xloc "XLOC_000090"; class_code "u"; tss_id "TSS204";
1	StringTie	exon	53198768	53199791	.	+	.	transcript_id "MSTRG.283.3"; gene_id "MSTRG.283"; exon_number "1";
1	StringTie	exon	53204883	53205271	.	+	.	transcript_id "MSTRG.283.3"; gene_id "MSTRG.283"; exon_number "2";
1	StringTie	transcript	54649677	54654543	.	+	.	transcript_id "MSTRG.305.1"; gene_id "MSTRG.305"; xloc "XLOC_000094"; class_code "u"; tss_id "TSS210";
1	StringTie	exon	54654318	54654543	.	+	.	transcript_id "MSTRG.305.1"; gene_id "MSTRG.305"; exon_number "2";
1	StringTie	transcript	55265144	55266690	.	+	.	transcript_id "MSTRG.300.2"; gene_id "MSTRG.300"; xloc "XLOC_000095"; class_code "u"; tss_id "TSS211";
1	StringTie	exon	55265144	55265451	.	+	.	transcript_id "MSTRG.300.2"; gene_id "MSTRG.300"; exon_number "1";
1	StringTie	exon	55265596	55266690	.	+	.	transcript_id "MSTRG.300.2"; gene_id "MSTRG.300"; exon_number "2";
1	StringTie	transcript	57874736	57889060	.	+	.	transcript_id "MSTRG.335.1"; gene_id "MSTRG.335"; xloc "XLOC_000106"; class_code "u"; tss_id "TSS232";
1	StringTie	transcript	58838083	58842776	.	+	.	transcript_id "MSTRG.351.1"; gene_id "MSTRG.351"; xloc "XLOC_000110"; class_code "u"; tss_id "TSS238";
1	StringTie	transcript	65989951	65990250	.	+	.	transcript_id "MSTRG.547.1"; gene_id "MSTRG.547"; xloc "XLOC_000128"; class_code "u"; tss_id "TSS277";
1	StringTie	transcript	71252612	71256930	.	+	.	transcript_id "MSTRG.627.2"; gene_id "MSTRG.627"; xloc "XLOC_000152"; class_code "u"; tss_id "TSS324";
1	StringTie	exon	71254736	71256930	.	+	.	transcript_id "MSTRG.627.2"; gene_id "MSTRG.627"; exon_number "2";
1	StringTie	transcript	71287379	71294139	.	+	.	transcript_id "MSTRG.629.1"; gene_id "MSTRG.629"; xloc "XLOC_000153"; class_code "u"; tss_id "TSS325";
1	StringTie	transcript	72608993	72610127	.	+	.	transcript_id "MSTRG.648.1"; gene_id "MSTRG.648"; xloc "XLOC_000159"; class_code "u"; tss_id "TSS346";
1	StringTie	transcript	79783014	79786481	.	+	.	transcript_id "MSTRG.734.1"; gene_id "MSTRG.734"; xloc "XLOC_000182"; class_code "u"; tss_id "TSS380";
1	StringTie	exon	79783014	79783401	.	+	.	transcript_id "MSTRG.734.1"; gene_id "MSTRG.734"; exon_number "1";
1	StringTie	exon	79783687	79786481	.	+	.	transcript_id "MSTRG.734.1"; gene_id "MSTRG.734"; exon_number "2";
1	StringTie	transcript	79783214	79784748	.	+	.	transcript_id "MSTRG.734.2"; gene_id "MSTRG.734"; xloc "XLOC_000182"; class_code "u"; tss_id "TSS381";
1	StringTie	exon	79783687	79784748	.	+	.	transcript_id "MSTRG.734.2"; gene_id "MSTRG.734"; exon_number "2";
1	StringTie	transcript	79783290	79784748	.	+	.	transcript_id "MSTRG.734.3"; gene_id "MSTRG.734"; xloc "XLOC_000182"; class_code "u"; tss_id "TSS381";
1	StringTie	exon	79783687	79784748	.	+	.	transcript_id "MSTRG.734.3"; gene_id "MSTRG.734"; exon_number "2";
1	StringTie	transcript	79783298	79784748	.	+	.	transcript_id "MSTRG.734.4"; gene_id "MSTRG.734"; xloc "XLOC_000182"; class_code "u"; tss_id "TSS381";
1	StringTie	exon	79783956	79784748	.	+	.	transcript_id "MSTRG.734.4"; gene_id "MSTRG.734"; exon_number "3";
1	StringTie	transcript	84706557	84721171	.	+	.	transcript_id "MSTRG.830.1"; gene_id "MSTRG.830"; xloc "XLOC_000214"; class_code "u"; tss_id "TSS446";
1	StringTie	exon	84719918	84721171	.	+	.	transcript_id "MSTRG.830.1"; gene_id "MSTRG.830"; exon_number "2";
1	StringTie	transcript	88397553	88405164	.	+	.	transcript_id "MSTRG.847.1"; gene_id "MSTRG.847"; xloc "XLOC_000220"; class_code "u"; tss_id "TSS457";
1	StringTie	exon	88397553	88403896	.	+	.	transcript_id "MSTRG.847.1"; gene_id "MSTRG.847"; exon_number "1";
1	StringTie	exon	88403997	88405164	.	+	.	transcript_id "MSTRG.847.1"; gene_id "MSTRG.847"; exon_number "2";
1	StringTie	transcript	93718690	93753154	.	+	.	transcript_id "MSTRG.871.1"; gene_id "MSTRG.871"; xloc "XLOC_000224"; class_code "u"; tss_id "TSS477";
1	StringTie	exon	93718690	93719223	.	+	.	transcript_id "MSTRG.871.1"; gene_id "MSTRG.871"; exon_number "1";
1	StringTie	exon	93721348	93721572	.	+	.	transcript_id "MSTRG.871.1"; gene_id "MSTRG.871"; exon_number "2";
1	StringTie	transcript	93789180	93795155	.	+	.	transcript_id "MSTRG.878.1"; gene_id "MSTRG.878"; xloc "XLOC_000225"; class_code "u"; tss_id "TSS478";
1	StringTie	exon	93789180	93789404	.	+	.	transcript_id "MSTRG.878.1"; gene_id "MSTRG.878"; exon_number "1";
1	StringTie	transcript	93807444	93828943	.	+	.	transcript_id "MSTRG.879.1"; gene_id "MSTRG.879"; xloc "XLOC_000226"; class_code "u"; tss_id "TSS479";
1	StringTie	exon	93828650	93828943	.	+	.	transcript_id "MSTRG.879.1"; gene_id "MSTRG.879"; exon_number "6";
1	StringTie	transcript	93807458	93828943	.	+	.	transcript_id "MSTRG.879.2"; gene_id "MSTRG.879"; xloc "XLOC_000226"; class_code "u"; tss_id "TSS479";
1	StringTie	exon	93828650	93828943	.	+	.	transcript_id "MSTRG.879.2"; gene_id "MSTRG.879"; exon_number "5";
1	StringTie	transcript	104146649	104147388	.	+	.	transcript_id "MSTRG.933.2"; gene_id "MSTRG.933"; xloc "XLOC_000254"; class_code "u"; tss_id "TSS531";
1	StringTie	exon	104146649	104147249	.	+	.	transcript_id "MSTRG.933.2"; gene_id "MSTRG.933"; exon_number "1";
1	StringTie	transcript	104146652	104147388	.	+	.	transcript_id "MSTRG.933.3"; gene_id "MSTRG.933"; xloc "XLOC_000254"; class_code "u"; tss_id "TSS531";
1	StringTie	exon	104146652	104146959	.	+	.	transcript_id "MSTRG.933.3"; gene_id "MSTRG.933"; exon_number "1";
1	StringTie	exon	104147070	104147388	.	+	.	transcript_id "MSTRG.933.3"; gene_id "MSTRG.933"; exon_number "2";
1	StringTie	transcript	104146670	104147388	.	+	.	transcript_id "MSTRG.933.4"; gene_id "MSTRG.933"; xloc "XLOC_000254"; class_code "u"; tss_id "TSS531";
1	StringTie	exon	104146670	104147021	.	+	.	transcript_id "MSTRG.933.4"; gene_id "MSTRG.933"; exon_number "1";
1	StringTie	exon	104147076	104147388	.	+	.	transcript_id "MSTRG.933.4"; gene_id "MSTRG.933"; exon_number "2";
1	StringTie	transcript	104146681	104147388	.	+	.	transcript_id "MSTRG.933.5"; gene_id "MSTRG.933"; xloc "XLOC_000254"; class_code "u"; tss_id "TSS531";
1	StringTie	exon	104146681	104146943	.	+	.	transcript_id "MSTRG.933.5"; gene_id "MSTRG.933"; exon_number "1";
1	StringTie	exon	104146983	104147249	.	+	.	transcript_id "MSTRG.933.5"; gene_id "MSTRG.933"; exon_number "2";
1	StringTie	transcript	107181426	107215893	.	+	.	transcript_id "MSTRG.939.1"; gene_id "MSTRG.939"; xloc "XLOC_000257"; class_code "u"; tss_id "TSS534";
1	StringTie	exon	107212927	107215893	.	+	.	transcript_id "MSTRG.939.1"; gene_id "MSTRG.939"; exon_number "6";
1	StringTie	transcript	108237761	108278660	.	+	.	transcript_id "MSTRG.947.1"; gene_id "MSTRG.947"; xloc "XLOC_000261"; class_code "u"; tss_id "TSS544";
1	StringTie	exon	108263892	108264109	.	+	.	transcript_id "MSTRG.947.1"; gene_id "MSTRG.947"; exon_number "10";
1	StringTie	exon	108264223	108264473	.	+	.	transcript_id "MSTRG.947.1"; gene_id "MSTRG.947"; exon_number "11";
1	StringTie	exon	108275085	108275354	.	+	.	transcript_id "MSTRG.947.1"; gene_id "MSTRG.947"; exon_number "16";
1	StringTie	exon	108277166	108278660	.	+	.	transcript_id "MSTRG.947.1"; gene_id "MSTRG.947"; exon_number "17";
1	StringTie	transcript	108249648	108263378	.	+	.	transcript_id "MSTRG.947.2"; gene_id "MSTRG.947"; xloc "XLOC_000261"; class_code "u"; tss_id "TSS545";
1	StringTie	transcript	111966227	111974132	.	+	.	transcript_id "MSTRG.994.1"; gene_id "MSTRG.994"; xloc "XLOC_000267"; class_code "u"; tss_id "TSS561";
1	StringTie	exon	111966227	111966656	.	+	.	transcript_id "MSTRG.994.1"; gene_id "MSTRG.994"; exon_number "1";
1	StringTie	exon	111973481	111974132	.	+	.	transcript_id "MSTRG.994.1"; gene_id "MSTRG.994"; exon_number "2";
1	StringTie	transcript	111966803	111974132	.	+	.	transcript_id "MSTRG.994.2"; gene_id "MSTRG.994"; xloc "XLOC_000267"; class_code "u"; tss_id "TSS562";
1	StringTie	exon	111973763	111974132	.	+	.	transcript_id "MSTRG.994.2"; gene_id "MSTRG.994"; exon_number "2";
1	StringTie	transcript	111967132	111974974	.	+	.	transcript_id "MSTRG.995.1"; gene_id "MSTRG.995"; xloc "XLOC_000268"; class_code "u"; tss_id "TSS563";
1	StringTie	exon	111967132	111967677	.	+	.	transcript_id "MSTRG.995.1"; gene_id "MSTRG.995"; exon_number "1";
1	StringTie	exon	111974504	111974974	.	+	.	transcript_id "MSTRG.995.1"; gene_id "MSTRG.995"; exon_number "2";
1	StringTie	transcript	111967756	111974974	.	+	.	transcript_id "MSTRG.995.2"; gene_id "MSTRG.995"; xloc "XLOC_000268"; class_code "u"; tss_id "TSS564";
1	StringTie	exon	111974608	111974974	.	+	.	transcript_id "MSTRG.995.2"; gene_id "MSTRG.995"; exon_number "2";
1	StringTie	transcript	125887924	125895113	.	+	.	transcript_id "MSTRG.1109.1"; gene_id "MSTRG.1109"; xloc "XLOC_000302"; class_code "u"; tss_id "TSS622";
1	StringTie	exon	125887924	125889364	.	+	.	transcript_id "MSTRG.1109.1"; gene_id "MSTRG.1109"; exon_number "1";
1	StringTie	exon	125893248	125895113	.	+	.	transcript_id "MSTRG.1109.1"; gene_id "MSTRG.1109"; exon_number "3";
1	StringTie	transcript	145685144	145686522	.	+	.	transcript_id "MSTRG.1327.1"; gene_id "MSTRG.1327"; xloc "XLOC_000359"; class_code "u"; tss_id "TSS734";
1	StringTie	exon	145685144	145685947	.	+	.	transcript_id "MSTRG.1327.1"; gene_id "MSTRG.1327"; exon_number "1";
1	StringTie	exon	145685972	145686522	.	+	.	transcript_id "MSTRG.1327.1"; gene_id "MSTRG.1327"; exon_number "2";
1	StringTie	transcript	151271152	151320091	.	+	.	transcript_id "MSTRG.1414.9"; gene_id "MSTRG.1414"; xloc "XLOC_000389"; class_code "u"; tss_id "TSS799";
1	StringTie	exon	151271152	151271545	.	+	.	transcript_id "MSTRG.1414.9"; gene_id "MSTRG.1414"; exon_number "1";
1	StringTie	transcript	153145026	153200065	.	+	.	transcript_id "MSTRG.1431.1"; gene_id "MSTRG.1431"; xloc "XLOC_000392"; class_code "u"; tss_id "TSS814";
1	StringTie	transcript	236031	270172	.	-	.	transcript_id "MSTRG.5.1"; gene_id "MSTRG.5"; xloc "XLOC_000403"; class_code "u"; tss_id "TSS844";
1	StringTie	exon	269969	270172	.	-	.	transcript_id "MSTRG.5.1"; gene_id "MSTRG.5"; exon_number "2";
1	StringTie	transcript	3207953	3208712	.	-	.	transcript_id "MSTRG.54.1"; gene_id "MSTRG.54"; xloc "XLOC_000416"; class_code "u"; tss_id "TSS870";
1	StringTie	exon	3208379	3208712	.	-	.	transcript_id "MSTRG.54.1"; gene_id "MSTRG.54"; exon_number "2";
1	StringTie	transcript	6288355	6361982	.	-	.	transcript_id "MSTRG.64.9"; gene_id "MSTRG.64"; xloc "XLOC_000421"; class_code "u"; tss_id "TSS876";
1	StringTie	exon	6288355	6288676	.	-	.	transcript_id "MSTRG.64.9"; gene_id "MSTRG.64"; exon_number "1";
1	StringTie	exon	6361635	6361982	.	-	.	transcript_id "MSTRG.64.9"; gene_id "MSTRG.64"; exon_number "2";
1	StringTie	transcript	6604095	6612418	.	-	.	transcript_id "MSTRG.74.1"; gene_id "MSTRG.74"; xloc "XLOC_000424"; class_code "u"; tss_id "TSS885";
1	StringTie	transcript	8480694	8493508	.	-	.	transcript_id "MSTRG.77.1"; gene_id "MSTRG.77"; xloc "XLOC_000426"; class_code "u"; tss_id "TSS887";
1	StringTie	exon	8480694	8484411	.	-	.	transcript_id "MSTRG.77.1"; gene_id "MSTRG.77"; exon_number "1";
1	StringTie	transcript	10224110	10238549	.	-	.	transcript_id "MSTRG.97.2"; gene_id "MSTRG.97"; xloc "XLOC_000430"; class_code "u"; tss_id "TSS894";
1	StringTie	exon	10224110	10226010	.	-	.	transcript_id "MSTRG.97.2"; gene_id "MSTRG.97"; exon_number "1";
1	StringTie	exon	10226535	10238549	.	-	.	transcript_id "MSTRG.97.2"; gene_id "MSTRG.97"; exon_number "2";
1	StringTie	transcript	10224133	10238549	.	-	.	transcript_id "MSTRG.97.3"; gene_id "MSTRG.97"; xloc "XLOC_000430"; class_code "u"; tss_id "TSS894";
1	StringTie	exon	10224133	10227427	.	-	.	transcript_id "MSTRG.97.3"; gene_id "MSTRG.97"; exon_number "1";
1	StringTie	exon	10237993	10238549	.	-	.	transcript_id "MSTRG.97.3"; gene_id "MSTRG.97"; exon_number "2";
1	StringTie	transcript	10229499	10238549	.	-	.	transcript_id "MSTRG.97.5"; gene_id "MSTRG.97"; xloc "XLOC_000430"; class_code "u"; tss_id "TSS894";
1	StringTie	exon	10229499	10230268	.	-	.	transcript_id "MSTRG.97.5"; gene_id "MSTRG.97"; exon_number "1";
1	StringTie	exon	10231570	10238549	.	-	.	transcript_id "MSTRG.97.5"; gene_id "MSTRG.97"; exon_number "2";
1	StringTie	transcript	10235408	10238549	.	-	.	transcript_id "MSTRG.97.6"; gene_id "MSTRG.97"; xloc "XLOC_000430"; class_code "u"; tss_id "TSS894";
1	StringTie	exon	10235408	10235994	.	-	.	transcript_id "MSTRG.97.6"; gene_id "MSTRG.97"; exon_number "1";
1	StringTie	exon	10236202	10238549	.	-	.	transcript_id "MSTRG.97.6"; gene_id "MSTRG.97"; exon_number "2";
1	StringTie	transcript	18751560	18752931	.	-	.	transcript_id "MSTRG.100.1"; gene_id "MSTRG.100"; xloc "XLOC_000433"; class_code "u"; tss_id "TSS897";
1	StringTie	exon	18751560	18752233	.	-	.	transcript_id "MSTRG.100.1"; gene_id "MSTRG.100"; exon_number "1";
1	StringTie	exon	18752439	18752931	.	-	.	transcript_id "MSTRG.100.1"; gene_id "MSTRG.100"; exon_number "2";
1	StringTie	transcript	22313133	22415248	.	-	.	transcript_id "MSTRG.146.1"; gene_id "MSTRG.146"; xloc "XLOC_000441"; class_code "u"; tss_id "TSS908";
1	StringTie	exon	22313133	22314507	.	-	.	transcript_id "MSTRG.146.1"; gene_id "MSTRG.146"; exon_number "1";
1	StringTie	exon	22338364	22338583	.	-	.	transcript_id "MSTRG.146.1"; gene_id "MSTRG.146"; exon_number "11";
1	StringTie	exon	22383559	22383813	.	-	.	transcript_id "MSTRG.146.1"; gene_id "MSTRG.146"; exon_number "23";
1	StringTie	transcript	22313156	22412967	.	-	.	transcript_id "MSTRG.146.2"; gene_id "MSTRG.146"; xloc "XLOC_000441"; class_code "u"; tss_id "TSS909";
1	StringTie	exon	22313156	22314507	.	-	.	transcript_id "MSTRG.146.2"; gene_id "MSTRG.146"; exon_number "1";
1	StringTie	exon	22338364	22338583	.	-	.	transcript_id "MSTRG.146.2"; gene_id "MSTRG.146"; exon_number "11";
1	StringTie	exon	22383559	22383813	.	-	.	transcript_id "MSTRG.146.2"; gene_id "MSTRG.146"; exon_number "23";
1	StringTie	exon	22412758	22412967	.	-	.	transcript_id "MSTRG.146.2"; gene_id "MSTRG.146"; exon_number "26";
1	StringTie	transcript	22313181	22412967	.	-	.	transcript_id "MSTRG.146.3"; gene_id "MSTRG.146"; xloc "XLOC_000441"; class_code "u"; tss_id "TSS909";
1	StringTie	exon	22313181	22314507	.	-	.	transcript_id "MSTRG.146.3"; gene_id "MSTRG.146"; exon_number "1";
1	StringTie	exon	22338364	22338583	.	-	.	transcript_id "MSTRG.146.3"; gene_id "MSTRG.146"; exon_number "11";
1	StringTie	exon	22383559	22383813	.	-	.	transcript_id "MSTRG.146.3"; gene_id "MSTRG.146"; exon_number "23";
1	StringTie	exon	22412758	22412967	.	-	.	transcript_id "MSTRG.146.3"; gene_id "MSTRG.146"; exon_number "28";
1	StringTie	transcript	22313191	22412967	.	-	.	transcript_id "MSTRG.146.4"; gene_id "MSTRG.146"; xloc "XLOC_000441"; class_code "u"; tss_id "TSS909";
1	StringTie	exon	22313191	22314507	.	-	.	transcript_id "MSTRG.146.4"; gene_id "MSTRG.146"; exon_number "1";
1	StringTie	exon	22338364	22338583	.	-	.	transcript_id "MSTRG.146.4"; gene_id "MSTRG.146"; exon_number "11";
1	StringTie	exon	22383559	22383813	.	-	.	transcript_id "MSTRG.146.4"; gene_id "MSTRG.146"; exon_number "23";
1	StringTie	exon	22412758	22412967	.	-	.	transcript_id "MSTRG.146.4"; gene_id "MSTRG.146"; exon_number "25";
1	StringTie	transcript	42636084	42655173	.	-	.	transcript_id "MSTRG.201.1"; gene_id "MSTRG.201"; xloc "XLOC_000456"; class_code "u"; tss_id "TSS933";
1	StringTie	exon	42654652	42655173	.	-	.	transcript_id "MSTRG.201.1"; gene_id "MSTRG.201"; exon_number "4";
1	StringTie	transcript	42640008	42655814	.	-	.	transcript_id "MSTRG.201.2"; gene_id "MSTRG.201"; xloc "XLOC_000456"; class_code "u"; tss_id "TSS934";
1	StringTie	exon	42655404	42655814	.	-	.	transcript_id "MSTRG.201.2"; gene_id "MSTRG.201"; exon_number "3";
1	StringTie	transcript	44721405	44727570	.	-	.	transcript_id "MSTRG.207.3"; gene_id "MSTRG.207"; xloc "XLOC_000461"; class_code "u"; tss_id "TSS944";
1	StringTie	exon	44721405	44721653	.	-	.	transcript_id "MSTRG.207.3"; gene_id "MSTRG.207"; exon_number "1";
1	StringTie	exon	44724292	44724547	.	-	.	transcript_id "MSTRG.207.3"; gene_id "MSTRG.207"; exon_number "2";
1	StringTie	transcript	44721405	44727570	.	-	.	transcript_id "MSTRG.207.2"; gene_id "MSTRG.207"; xloc "XLOC_000461"; class_code "u"; tss_id "TSS944";
1	StringTie	exon	44721405	44721689	.	-	.	transcript_id "MSTRG.207.2"; gene_id "MSTRG.207"; exon_number "1";
1	StringTie	exon	44724292	44724547	.	-	.	transcript_id "MSTRG.207.2"; gene_id "MSTRG.207"; exon_number "2";
1	StringTie	transcript	44721406	44727570	.	-	.	transcript_id "MSTRG.207.4"; gene_id "MSTRG.207"; xloc "XLOC_000461"; class_code "u"; tss_id "TSS944";
1	StringTie	exon	44721406	44721653	.	-	.	transcript_id "MSTRG.207.4"; gene_id "MSTRG.207"; exon_number "1";
1	StringTie	exon	44724292	44724547	.	-	.	transcript_id "MSTRG.207.4"; gene_id "MSTRG.207"; exon_number "2";
1	StringTie	transcript	50331624	50331993	.	-	.	transcript_id "MSTRG.268.1"; gene_id "MSTRG.268"; xloc "XLOC_000472"; class_code "u"; tss_id "TSS965";
1	StringTie	exon	50331624	50331835	.	-	.	transcript_id "MSTRG.268.1"; gene_id "MSTRG.268"; exon_number "1";
1	StringTie	transcript	52943190	53094749	.	-	.	transcript_id "MSTRG.287.1"; gene_id "MSTRG.287"; xloc "XLOC_000477"; class_code "u"; tss_id "TSS973";
1	StringTie	exon	52943190	52947030	.	-	.	transcript_id "MSTRG.287.1"; gene_id "MSTRG.287"; exon_number "1";
1	StringTie	exon	52947432	52947668	.	-	.	transcript_id "MSTRG.287.1"; gene_id "MSTRG.287"; exon_number "2";
1	StringTie	transcript	53198768	53205271	.	-	.	transcript_id "MSTRG.282.2"; gene_id "MSTRG.282"; xloc "XLOC_000479"; class_code "u"; tss_id "TSS977";
1	StringTie	exon	53198768	53202530	.	-	.	transcript_id "MSTRG.282.2"; gene_id "MSTRG.282"; exon_number "1";
1	StringTie	exon	53204156	53205271	.	-	.	transcript_id "MSTRG.282.2"; gene_id "MSTRG.282"; exon_number "2";
1	StringTie	transcript	54618990	54654837	.	-	.	transcript_id "MSTRG.304.1"; gene_id "MSTRG.304"; xloc "XLOC_000486"; class_code "u"; tss_id "TSS989";
1	StringTie	exon	54654397	54654837	.	-	.	transcript_id "MSTRG.304.1"; gene_id "MSTRG.304"; exon_number "3";
1	StringTie	transcript	54649551	54654837	.	-	.	transcript_id "MSTRG.304.2"; gene_id "MSTRG.304"; xloc "XLOC_000486"; class_code "u"; tss_id "TSS989";
1	StringTie	exon	54654294	54654837	.	-	.	transcript_id "MSTRG.304.2"; gene_id "MSTRG.304"; exon_number "3";
1	StringTie	transcript	54649553	54654722	.	-	.	transcript_id "MSTRG.304.5"; gene_id "MSTRG.304"; xloc "XLOC_000486"; class_code "u"; tss_id "TSS990";
1	StringTie	exon	54654397	54654722	.	-	.	transcript_id "MSTRG.304.5"; gene_id "MSTRG.304"; exon_number "3";
1	StringTie	transcript	54649553	54654837	.	-	.	transcript_id "MSTRG.304.4"; gene_id "MSTRG.304"; xloc "XLOC_000486"; class_code "u"; tss_id "TSS989";
1	StringTie	exon	54649553	54649858	.	-	.	transcript_id "MSTRG.304.4"; gene_id "MSTRG.304"; exon_number "1";
1	StringTie	exon	54654296	54654837	.	-	.	transcript_id "MSTRG.304.4"; gene_id "MSTRG.304"; exon_number "2";
1	StringTie	transcript	54649553	54654837	.	-	.	transcript_id "MSTRG.304.3"; gene_id "MSTRG.304"; xloc "XLOC_000486"; class_code "u"; tss_id "TSS989";
1	StringTie	exon	54649553	54649760	.	-	.	transcript_id "MSTRG.304.3"; gene_id "MSTRG.304"; exon_number "1";
1	StringTie	exon	54654294	54654837	.	-	.	transcript_id "MSTRG.304.3"; gene_id "MSTRG.304"; exon_number "2";
1	StringTie	transcript	54649589	54654837	.	-	.	transcript_id "MSTRG.304.6"; gene_id "MSTRG.304"; xloc "XLOC_000486"; class_code "u"; tss_id "TSS989";
1	StringTie	exon	54649589	54650177	.	-	.	transcript_id "MSTRG.304.6"; gene_id "MSTRG.304"; exon_number "1";
1	StringTie	transcript	54649606	54654837	.	-	.	transcript_id "MSTRG.304.8"; gene_id "MSTRG.304"; xloc "XLOC_000486"; class_code "u"; tss_id "TSS989";
1	StringTie	exon	54649606	54649851	.	-	.	transcript_id "MSTRG.304.8"; gene_id "MSTRG.304"; exon_number "1";
1	StringTie	exon	54654490	54654837	.	-	.	transcript_id "MSTRG.304.8"; gene_id "MSTRG.304"; exon_number "3";
1	StringTie	transcript	54649606	54654837	.	-	.	transcript_id "MSTRG.304.7"; gene_id "MSTRG.304"; xloc "XLOC_000486"; class_code "u"; tss_id "TSS989";
1	StringTie	exon	54654490	54654837	.	-	.	transcript_id "MSTRG.304.7"; gene_id "MSTRG.304"; exon_number "3";
1	StringTie	transcript	54649623	54654837	.	-	.	transcript_id "MSTRG.304.10"; gene_id "MSTRG.304"; xloc "XLOC_000486"; class_code "u"; tss_id "TSS989";
1	StringTie	exon	54654299	54654837	.	-	.	transcript_id "MSTRG.304.10"; gene_id "MSTRG.304"; exon_number "2";
1	StringTie	transcript	54654216	54654722	.	-	.	transcript_id "MSTRG.304.11"; gene_id "MSTRG.304"; xloc "XLOC_000486"; class_code "u"; tss_id "TSS990";
1	StringTie	exon	54654323	54654722	.	-	.	transcript_id "MSTRG.304.11"; gene_id "MSTRG.304"; exon_number "2";
1	StringTie	transcript	55265171	55266690	.	-	.	transcript_id "MSTRG.301.2"; gene_id "MSTRG.301"; xloc "XLOC_000487"; class_code "u"; tss_id "TSS991";
1	StringTie	exon	55265171	55265736	.	-	.	transcript_id "MSTRG.301.2"; gene_id "MSTRG.301"; exon_number "1";
1	StringTie	exon	55265907	55266690	.	-	.	transcript_id "MSTRG.301.2"; gene_id "MSTRG.301"; exon_number "2";
1	StringTie	transcript	56444635	56453082	.	-	.	transcript_id "MSTRG.309.1"; gene_id "MSTRG.309"; xloc "XLOC_000491"; class_code "u"; tss_id "TSS995";
1	StringTie	exon	56444635	56448759	.	-	.	transcript_id "MSTRG.309.1"; gene_id "MSTRG.309"; exon_number "1";
1	StringTie	exon	56448870	56453082	.	-	.	transcript_id "MSTRG.309.1"; gene_id "MSTRG.309"; exon_number "2";
1	StringTie	transcript	58242990	58244291	.	-	.	transcript_id "MSTRG.342.1"; gene_id "MSTRG.342"; xloc "XLOC_000500"; class_code "u"; tss_id "TSS1007";
1	StringTie	exon	58242990	58243565	.	-	.	transcript_id "MSTRG.342.1"; gene_id "MSTRG.342"; exon_number "1";
1	StringTie	exon	58243624	58244291	.	-	.	transcript_id "MSTRG.342.1"; gene_id "MSTRG.342"; exon_number "2";
1	StringTie	transcript	58243271	58244291	.	-	.	transcript_id "MSTRG.342.2"; gene_id "MSTRG.342"; xloc "XLOC_000500"; class_code "u"; tss_id "TSS1007";
1	StringTie	exon	58243271	58243831	.	-	.	transcript_id "MSTRG.342.2"; gene_id "MSTRG.342"; exon_number "1";
1	StringTie	exon	58243903	58244291	.	-	.	transcript_id "MSTRG.342.2"; gene_id "MSTRG.342"; exon_number "2";
1	StringTie	transcript	58243277	58244291	.	-	.	transcript_id "MSTRG.342.3"; gene_id "MSTRG.342"; xloc "XLOC_000500"; class_code "u"; tss_id "TSS1007";
1	StringTie	exon	58243277	58243902	.	-	.	transcript_id "MSTRG.342.3"; gene_id "MSTRG.342"; exon_number "1";
1	StringTie	exon	58244036	58244291	.	-	.	transcript_id "MSTRG.342.3"; gene_id "MSTRG.342"; exon_number "2";
1	StringTie	transcript	58243280	58244291	.	-	.	transcript_id "MSTRG.342.4"; gene_id "MSTRG.342"; xloc "XLOC_000500"; class_code "u"; tss_id "TSS1007";
1	StringTie	exon	58243280	58243693	.	-	.	transcript_id "MSTRG.342.4"; gene_id "MSTRG.342"; exon_number "1";
1	StringTie	exon	58243776	58244291	.	-	.	transcript_id "MSTRG.342.4"; gene_id "MSTRG.342"; exon_number "2";
1	StringTie	transcript	58243281	58244291	.	-	.	transcript_id "MSTRG.342.5"; gene_id "MSTRG.342"; xloc "XLOC_000500"; class_code "u"; tss_id "TSS1007";
1	StringTie	exon	58243590	58244291	.	-	.	transcript_id "MSTRG.342.5"; gene_id "MSTRG.342"; exon_number "2";
1	StringTie	transcript	61034199	61069244	.	-	.	transcript_id "MSTRG.422.1"; gene_id "MSTRG.422"; xloc "XLOC_000508"; class_code "u"; tss_id "TSS1019";
1	StringTie	exon	61034199	61034565	.	-	.	transcript_id "MSTRG.422.1"; gene_id "MSTRG.422"; exon_number "1";
1	StringTie	transcript	64653665	64677918	.	-	.	transcript_id "MSTRG.527.1"; gene_id "MSTRG.527"; xloc "XLOC_000512"; class_code "u"; tss_id "TSS1024";
1	StringTie	exon	64677625	64677918	.	-	.	transcript_id "MSTRG.527.1"; gene_id "MSTRG.527"; exon_number "3";
1	StringTie	transcript	64653704	64677918	.	-	.	transcript_id "MSTRG.527.2"; gene_id "MSTRG.527"; xloc "XLOC_000512"; class_code "u"; tss_id "TSS1024";
1	StringTie	exon	64677625	64677918	.	-	.	transcript_id "MSTRG.527.2"; gene_id "MSTRG.527"; exon_number "4";
1	StringTie	transcript	64673244	64677918	.	-	.	transcript_id "MSTRG.527.3"; gene_id "MSTRG.527"; xloc "XLOC_000512"; class_code "u"; tss_id "TSS1024";
1	StringTie	exon	64677625	64677918	.	-	.	transcript_id "MSTRG.527.3"; gene_id "MSTRG.527"; exon_number "3";
1	StringTie	transcript	65240470	65254626	.	-	.	transcript_id "MSTRG.539.2"; gene_id "MSTRG.539"; xloc "XLOC_000517"; class_code "u"; tss_id "TSS1031";
1	StringTie	exon	65240470	65246021	.	-	.	transcript_id "MSTRG.539.2"; gene_id "MSTRG.539"; exon_number "1";
1	StringTie	exon	65247637	65254626	.	-	.	transcript_id "MSTRG.539.2"; gene_id "MSTRG.539"; exon_number "2";
1	StringTie	transcript	72020139	72020964	.	-	.	transcript_id "MSTRG.643.1"; gene_id "MSTRG.643"; xloc "XLOC_000556"; class_code "u"; tss_id "TSS1112";
1	StringTie	exon	72020363	72020964	.	-	.	transcript_id "MSTRG.643.1"; gene_id "MSTRG.643"; exon_number "2";
1	StringTie	transcript	73586327	73590787	.	-	.	transcript_id "MSTRG.677.1"; gene_id "MSTRG.677"; xloc "XLOC_000562"; class_code "u"; tss_id "TSS1122";
1	StringTie	transcript	73655161	73656211	.	-	.	transcript_id "MSTRG.689.1"; gene_id "MSTRG.689"; xloc "XLOC_000563"; class_code "u"; tss_id "TSS1123";
1	StringTie	exon	73655161	73655533	.	-	.	transcript_id "MSTRG.689.1"; gene_id "MSTRG.689"; exon_number "1";
1	StringTie	exon	73655977	73656211	.	-	.	transcript_id "MSTRG.689.1"; gene_id "MSTRG.689"; exon_number "2";
1	StringTie	transcript	77612761	77614022	.	-	.	transcript_id "MSTRG.721.1"; gene_id "MSTRG.721"; xloc "XLOC_000575"; class_code "u"; tss_id "TSS1139";
1	StringTie	exon	77612926	77614022	.	-	.	transcript_id "MSTRG.721.1"; gene_id "MSTRG.721"; exon_number "2";
1	StringTie	transcript	80170460	80179109	.	-	.	transcript_id "MSTRG.738.2"; gene_id "MSTRG.738"; xloc "XLOC_000579"; class_code "u"; tss_id "TSS1145";
1	StringTie	exon	80170460	80170799	.	-	.	transcript_id "MSTRG.738.2"; gene_id "MSTRG.738"; exon_number "1";
1	StringTie	exon	80178861	80179109	.	-	.	transcript_id "MSTRG.738.2"; gene_id "MSTRG.738"; exon_number "2";
1	StringTie	transcript	80170460	80179109	.	-	.	transcript_id "MSTRG.738.1"; gene_id "MSTRG.738"; xloc "XLOC_000579"; class_code "u"; tss_id "TSS1145";
1	StringTie	exon	80170460	80170799	.	-	.	transcript_id "MSTRG.738.1"; gene_id "MSTRG.738"; exon_number "1";
1	StringTie	exon	80172678	80173228	.	-	.	transcript_id "MSTRG.738.1"; gene_id "MSTRG.738"; exon_number "2";
1	StringTie	exon	80175670	80179109	.	-	.	transcript_id "MSTRG.738.1"; gene_id "MSTRG.738"; exon_number "4";
1	StringTie	transcript	80171766	80179109	.	-	.	transcript_id "MSTRG.738.3"; gene_id "MSTRG.738"; xloc "XLOC_000579"; class_code "u"; tss_id "TSS1145";
1	StringTie	exon	80171766	80173228	.	-	.	transcript_id "MSTRG.738.3"; gene_id "MSTRG.738"; exon_number "1";
1	StringTie	exon	80175670	80179109	.	-	.	transcript_id "MSTRG.738.3"; gene_id "MSTRG.738"; exon_number "3";
1	StringTie	transcript	80175806	80178204	.	-	.	transcript_id "MSTRG.738.4"; gene_id "MSTRG.738"; xloc "XLOC_000579"; class_code "u"; tss_id "TSS1146";
1	StringTie	exon	80177116	80178204	.	-	.	transcript_id "MSTRG.738.4"; gene_id "MSTRG.738"; exon_number "2";
1	StringTie	transcript	80178205	80179109	.	-	.	transcript_id "MSTRG.738.5"; gene_id "MSTRG.738"; xloc "XLOC_000579"; class_code "u"; tss_id "TSS1145";
1	StringTie	exon	80178861	80179109	.	-	.	transcript_id "MSTRG.738.5"; gene_id "MSTRG.738"; exon_number "2";
1	StringTie	transcript	83817697	83818328	.	-	.	transcript_id "MSTRG.799.1"; gene_id "MSTRG.799"; xloc "XLOC_000606"; class_code "u"; tss_id "TSS1193";
1	StringTie	exon	83817697	83817947	.	-	.	transcript_id "MSTRG.799.1"; gene_id "MSTRG.799"; exon_number "1";
1	StringTie	exon	83817979	83818328	.	-	.	transcript_id "MSTRG.799.1"; gene_id "MSTRG.799"; exon_number "2";
1	StringTie	transcript	84251566	84259983	.	-	.	transcript_id "MSTRG.810.1"; gene_id "MSTRG.810"; xloc "XLOC_000609"; class_code "u"; tss_id "TSS1198";
1	StringTie	exon	84251566	84252623	.	-	.	transcript_id "MSTRG.810.1"; gene_id "MSTRG.810"; exon_number "1";
1	StringTie	exon	84259518	84259983	.	-	.	transcript_id "MSTRG.810.1"; gene_id "MSTRG.810"; exon_number "4";
1	StringTie	transcript	89123134	89123974	.	-	.	transcript_id "MSTRG.865.1"; gene_id "MSTRG.865"; xloc "XLOC_000622"; class_code "u"; tss_id "TSS1224";
1	StringTie	exon	89123134	89123737	.	-	.	transcript_id "MSTRG.865.1"; gene_id "MSTRG.865"; exon_number "1";
1	StringTie	transcript	90607571	90611223	.	-	.	transcript_id "MSTRG.886.1"; gene_id "MSTRG.886"; xloc "XLOC_000623"; class_code "u"; tss_id "TSS1225";
1	StringTie	exon	90607571	90610360	.	-	.	transcript_id "MSTRG.886.1"; gene_id "MSTRG.886"; exon_number "1";
1	StringTie	exon	90610395	90611223	.	-	.	transcript_id "MSTRG.886.1"; gene_id "MSTRG.886"; exon_number "2";
1	StringTie	transcript	93139970	93140449	.	-	.	transcript_id "MSTRG.873.2"; gene_id "MSTRG.873"; xloc "XLOC_000624"; class_code "u"; tss_id "TSS1226";
1	StringTie	exon	93139970	93140191	.	-	.	transcript_id "MSTRG.873.2"; gene_id "MSTRG.873"; exon_number "1";
1	StringTie	exon	93140231	93140449	.	-	.	transcript_id "MSTRG.873.2"; gene_id "MSTRG.873"; exon_number "2";
1	StringTie	transcript	93787145	93789113	.	-	.	transcript_id "MSTRG.877.1"; gene_id "MSTRG.877"; xloc "XLOC_000626"; class_code "u"; tss_id "TSS1228";
1	StringTie	exon	93787145	93787646	.	-	.	transcript_id "MSTRG.877.1"; gene_id "MSTRG.877"; exon_number "1";
1	StringTie	exon	93788764	93789113	.	-	.	transcript_id "MSTRG.877.1"; gene_id "MSTRG.877"; exon_number "2";
1	StringTie	transcript	96679217	96782404	.	-	.	transcript_id "MSTRG.901.1"; gene_id "MSTRG.901"; xloc "XLOC_000633"; class_code "u"; tss_id "TSS1240";
1	StringTie	exon	96679217	96682278	.	-	.	transcript_id "MSTRG.901.1"; gene_id "MSTRG.901"; exon_number "1";
1	StringTie	transcript	98062184	98141127	.	-	.	transcript_id "MSTRG.912.1"; gene_id "MSTRG.912"; xloc "XLOC_000637"; class_code "u"; tss_id "TSS1250";
1	StringTie	exon	98062184	98069591	.	-	.	transcript_id "MSTRG.912.1"; gene_id "MSTRG.912"; exon_number "1";
1	StringTie	exon	98140285	98141127	.	-	.	transcript_id "MSTRG.912.1"; gene_id "MSTRG.912"; exon_number "5";
1	StringTie	transcript	98062323	98141306	.	-	.	transcript_id "MSTRG.912.2"; gene_id "MSTRG.912"; xloc "XLOC_000637"; class_code "u"; tss_id "TSS1251";
1	StringTie	exon	98062323	98072544	.	-	.	transcript_id "MSTRG.912.2"; gene_id "MSTRG.912"; exon_number "1";
1	StringTie	transcript	98066780	98141306	.	-	.	transcript_id "MSTRG.912.3"; gene_id "MSTRG.912"; xloc "XLOC_000637"; class_code "u"; tss_id "TSS1251";
1	StringTie	exon	98066780	98072544	.	-	.	transcript_id "MSTRG.912.3"; gene_id "MSTRG.912"; exon_number "1";
1	StringTie	transcript	98066785	98141127	.	-	.	transcript_id "MSTRG.912.4"; gene_id "MSTRG.912"; xloc "XLOC_000637"; class_code "u"; tss_id "TSS1250";
1	StringTie	exon	98066785	98069591	.	-	.	transcript_id "MSTRG.912.4"; gene_id "MSTRG.912"; exon_number "1";
1	StringTie	exon	98140285	98141127	.	-	.	transcript_id "MSTRG.912.4"; gene_id "MSTRG.912"; exon_number "4";
1	StringTie	transcript	98069275	98141306	.	-	.	transcript_id "MSTRG.912.5"; gene_id "MSTRG.912"; xloc "XLOC_000637"; class_code "u"; tss_id "TSS1251";
1	StringTie	exon	98069275	98069591	.	-	.	transcript_id "MSTRG.912.5"; gene_id "MSTRG.912"; exon_number "1";
1	StringTie	transcript	100592465	100601107	.	-	.	transcript_id "MSTRG.931.1"; gene_id "MSTRG.931"; xloc "XLOC_000645"; class_code "u"; tss_id "TSS1262";
1	StringTie	transcript	111575484	111678607	.	-	.	transcript_id "MSTRG.988.1"; gene_id "MSTRG.988"; xloc "XLOC_000660"; class_code "u"; tss_id "TSS1281";
1	StringTie	transcript	111934258	111977366	.	-	.	transcript_id "MSTRG.993.1"; gene_id "MSTRG.993"; xloc "XLOC_000662"; class_code "u"; tss_id "TSS1284";
1	StringTie	exon	111934258	111934492	.	-	.	transcript_id "MSTRG.993.1"; gene_id "MSTRG.993"; exon_number "1";
1	StringTie	exon	111971463	111974835	.	-	.	transcript_id "MSTRG.993.1"; gene_id "MSTRG.993"; exon_number "3";
1	StringTie	exon	111976963	111977366	.	-	.	transcript_id "MSTRG.993.1"; gene_id "MSTRG.993"; exon_number "5";
1	StringTie	transcript	111967131	111977366	.	-	.	transcript_id "MSTRG.993.2"; gene_id "MSTRG.993"; xloc "XLOC_000662"; class_code "u"; tss_id "TSS1284";
1	StringTie	exon	111967131	111967604	.	-	.	transcript_id "MSTRG.993.2"; gene_id "MSTRG.993"; exon_number "1";
1	StringTie	exon	111974431	111974835	.	-	.	transcript_id "MSTRG.993.2"; gene_id "MSTRG.993"; exon_number "2";
1	StringTie	exon	111976963	111977366	.	-	.	transcript_id "MSTRG.993.2"; gene_id "MSTRG.993"; exon_number "3";
1	StringTie	transcript	114476728	114488818	.	-	.	transcript_id "MSTRG.1022.1"; gene_id "MSTRG.1022"; xloc "XLOC_000669"; class_code "u"; tss_id "TSS1298";
1	StringTie	transcript	115467565	115476068	.	-	.	transcript_id "MSTRG.1013.1"; gene_id "MSTRG.1013"; xloc "XLOC_000672"; class_code "u"; tss_id "TSS1301";
1	StringTie	exon	115467742	115476068	.	-	.	transcript_id "MSTRG.1013.1"; gene_id "MSTRG.1013"; exon_number "2";
1	StringTie	transcript	115476159	115480295	.	-	.	transcript_id "MSTRG.1014.1"; gene_id "MSTRG.1014"; xloc "XLOC_000673"; class_code "u"; tss_id "TSS1302";
1	StringTie	exon	115476159	115477279	.	-	.	transcript_id "MSTRG.1014.1"; gene_id "MSTRG.1014"; exon_number "1";
1	StringTie	exon	115477445	115480295	.	-	.	transcript_id "MSTRG.1014.1"; gene_id "MSTRG.1014"; exon_number "2";
1	StringTie	transcript	115807404	115837064	.	-	.	transcript_id "MSTRG.1025.1"; gene_id "MSTRG.1025"; xloc "XLOC_000674"; class_code "u"; tss_id "TSS1303";
1	StringTie	exon	115828614	115834915	.	-	.	transcript_id "MSTRG.1025.1"; gene_id "MSTRG.1025"; exon_number "2";
1	StringTie	exon	115836375	115837064	.	-	.	transcript_id "MSTRG.1025.1"; gene_id "MSTRG.1025"; exon_number "3";
1	StringTie	transcript	115827817	115837064	.	-	.	transcript_id "MSTRG.1025.2"; gene_id "MSTRG.1025"; xloc "XLOC_000674"; class_code "u"; tss_id "TSS1303";
1	StringTie	exon	115827817	115832506	.	-	.	transcript_id "MSTRG.1025.2"; gene_id "MSTRG.1025"; exon_number "1";
1	StringTie	exon	115834739	115837064	.	-	.	transcript_id "MSTRG.1025.2"; gene_id "MSTRG.1025"; exon_number "2";
1	StringTie	transcript	115829819	115837064	.	-	.	transcript_id "MSTRG.1025.3"; gene_id "MSTRG.1025"; xloc "XLOC_000674"; class_code "u"; tss_id "TSS1303";
1	StringTie	exon	115829819	115832263	.	-	.	transcript_id "MSTRG.1025.3"; gene_id "MSTRG.1025"; exon_number "1";
1	StringTie	exon	115834739	115837064	.	-	.	transcript_id "MSTRG.1025.3"; gene_id "MSTRG.1025"; exon_number "3";
1	StringTie	transcript	115831452	115837064	.	-	.	transcript_id "MSTRG.1025.4"; gene_id "MSTRG.1025"; xloc "XLOC_000674"; class_code "u"; tss_id "TSS1303";
1	StringTie	exon	115831452	115832263	.	-	.	transcript_id "MSTRG.1025.4"; gene_id "MSTRG.1025"; exon_number "1";
1	StringTie	exon	115836375	115837064	.	-	.	transcript_id "MSTRG.1025.4"; gene_id "MSTRG.1025"; exon_number "3";
1	StringTie	transcript	116878823	116889867	.	-	.	transcript_id "MSTRG.1030.1"; gene_id "MSTRG.1030"; xloc "XLOC_000676"; class_code "u"; tss_id "TSS1308";
1	StringTie	exon	116878823	116882819	.	-	.	transcript_id "MSTRG.1030.1"; gene_id "MSTRG.1030"; exon_number "1";
1	StringTie	transcript	116878942	116889867	.	-	.	transcript_id "MSTRG.1030.3"; gene_id "MSTRG.1030"; xloc "XLOC_000676"; class_code "u"; tss_id "TSS1308";
1	StringTie	exon	116878942	116882213	.	-	.	transcript_id "MSTRG.1030.3"; gene_id "MSTRG.1030"; exon_number "1";
1	StringTie	exon	116882563	116882819	.	-	.	transcript_id "MSTRG.1030.3"; gene_id "MSTRG.1030"; exon_number "2";
1	StringTie	transcript	116878942	116889867	.	-	.	transcript_id "MSTRG.1030.2"; gene_id "MSTRG.1030"; xloc "XLOC_000676"; class_code "u"; tss_id "TSS1308";
1	StringTie	exon	116878942	116882195	.	-	.	transcript_id "MSTRG.1030.2"; gene_id "MSTRG.1030"; exon_number "1";
1	StringTie	exon	116882563	116882819	.	-	.	transcript_id "MSTRG.1030.2"; gene_id "MSTRG.1030"; exon_number "2";
1	StringTie	transcript	122906201	122911094	.	-	.	transcript_id "MSTRG.1100.1"; gene_id "MSTRG.1100"; xloc "XLOC_000695"; class_code "u"; tss_id "TSS1335";
1	StringTie	exon	122906201	122906629	.	-	.	transcript_id "MSTRG.1100.1"; gene_id "MSTRG.1100"; exon_number "1";
1	StringTie	transcript	122907079	122911094	.	-	.	transcript_id "MSTRG.1100.2"; gene_id "MSTRG.1100"; xloc "XLOC_000695"; class_code "u"; tss_id "TSS1335";
1	StringTie	exon	122907079	122907415	.	-	.	transcript_id "MSTRG.1100.2"; gene_id "MSTRG.1100"; exon_number "1";
1	StringTie	exon	122910863	122911094	.	-	.	transcript_id "MSTRG.1100.2"; gene_id "MSTRG.1100"; exon_number "3";
1	StringTie	transcript	122910254	122911094	.	-	.	transcript_id "MSTRG.1100.3"; gene_id "MSTRG.1100"; xloc "XLOC_000695"; class_code "u"; tss_id "TSS1335";
1	StringTie	exon	122910607	122911094	.	-	.	transcript_id "MSTRG.1100.3"; gene_id "MSTRG.1100"; exon_number "2";
1	StringTie	transcript	125970498	125980112	.	-	.	transcript_id "MSTRG.1111.1"; gene_id "MSTRG.1111"; xloc "XLOC_000697"; class_code "u"; tss_id "TSS1340";
1	StringTie	exon	125970498	125971012	.	-	.	transcript_id "MSTRG.1111.1"; gene_id "MSTRG.1111"; exon_number "1";
1	StringTie	transcript	125970684	125980112	.	-	.	transcript_id "MSTRG.1111.2"; gene_id "MSTRG.1111"; xloc "XLOC_000697"; class_code "u"; tss_id "TSS1340";
1	StringTie	exon	125970684	125971012	.	-	.	transcript_id "MSTRG.1111.2"; gene_id "MSTRG.1111"; exon_number "1";
1	StringTie	transcript	126870354	126876447	.	-	.	transcript_id "MSTRG.1112.1"; gene_id "MSTRG.1112"; xloc "XLOC_000698"; class_code "u"; tss_id "TSS1341";
1	StringTie	exon	126870354	126874723	.	-	.	transcript_id "MSTRG.1112.1"; gene_id "MSTRG.1112"; exon_number "1";
1	StringTie	exon	126874829	126876447	.	-	.	transcript_id "MSTRG.1112.1"; gene_id "MSTRG.1112"; exon_number "2";
1	StringTie	transcript	128523379	128576527	.	-	.	transcript_id "MSTRG.1148.2"; gene_id "MSTRG.1148"; xloc "XLOC_000708"; class_code "u"; tss_id "TSS1354";
1	StringTie	exon	128523379	128536371	.	-	.	transcript_id "MSTRG.1148.2"; gene_id "MSTRG.1148"; exon_number "1";
1	StringTie	exon	128574382	128576527	.	-	.	transcript_id "MSTRG.1148.2"; gene_id "MSTRG.1148"; exon_number "3";
1	StringTie	transcript	128523379	128576527	.	-	.	transcript_id "MSTRG.1148.1"; gene_id "MSTRG.1148"; xloc "XLOC_000708"; class_code "u"; tss_id "TSS1354";
1	StringTie	exon	128523379	128536371	.	-	.	transcript_id "MSTRG.1148.1"; gene_id "MSTRG.1148"; exon_number "1";
1	StringTie	exon	128575027	128576527	.	-	.	transcript_id "MSTRG.1148.1"; gene_id "MSTRG.1148"; exon_number "3";
1	StringTie	transcript	130643435	130647965	.	-	.	transcript_id "MSTRG.1165.1"; gene_id "MSTRG.1165"; xloc "XLOC_000714"; class_code "u"; tss_id "TSS1361";
1	StringTie	exon	130643435	130646794	.	-	.	transcript_id "MSTRG.1165.1"; gene_id "MSTRG.1165"; exon_number "1";
1	StringTie	exon	130647087	130647965	.	-	.	transcript_id "MSTRG.1165.1"; gene_id "MSTRG.1165"; exon_number "2";
1	StringTie	transcript	130645211	130652980	.	-	.	transcript_id "MSTRG.1165.2"; gene_id "MSTRG.1165"; xloc "XLOC_000714"; class_code "u"; tss_id "TSS1362";
1	StringTie	exon	130645211	130645782	.	-	.	transcript_id "MSTRG.1165.2"; gene_id "MSTRG.1165"; exon_number "1";
1	StringTie	exon	130646549	130647169	.	-	.	transcript_id "MSTRG.1165.2"; gene_id "MSTRG.1165"; exon_number "2";
1	StringTie	transcript	137471309	137486093	.	-	.	transcript_id "MSTRG.1225.1"; gene_id "MSTRG.1225"; xloc "XLOC_000740"; class_code "u"; tss_id "TSS1407";
1	StringTie	transcript	138113292	138124264	.	-	.	transcript_id "MSTRG.1252.1"; gene_id "MSTRG.1252"; xloc "XLOC_000742"; class_code "u"; tss_id "TSS1412";
1	StringTie	exon	138113292	138114415	.	-	.	transcript_id "MSTRG.1252.1"; gene_id "MSTRG.1252"; exon_number "1";
1	StringTie	exon	138114683	138114958	.	-	.	transcript_id "MSTRG.1252.1"; gene_id "MSTRG.1252"; exon_number "2";
1	StringTie	exon	138123901	138124264	.	-	.	transcript_id "MSTRG.1252.1"; gene_id "MSTRG.1252"; exon_number "3";
1	StringTie	transcript	143115101	143119206	.	-	.	transcript_id "MSTRG.1296.20"; gene_id "MSTRG.1296"; xloc "XLOC_000753"; class_code "u"; tss_id "TSS1434";
1	StringTie	exon	143115101	143115750	.	-	.	transcript_id "MSTRG.1296.20"; gene_id "MSTRG.1296"; exon_number "1";
1	StringTie	exon	143118070	143118273	.	-	.	transcript_id "MSTRG.1296.20"; gene_id "MSTRG.1296"; exon_number "3";
1	StringTie	exon	143118741	143119206	.	-	.	transcript_id "MSTRG.1296.20"; gene_id "MSTRG.1296"; exon_number "4";
1	StringTie	transcript	143115134	143119206	.	-	.	transcript_id "MSTRG.1296.21"; gene_id "MSTRG.1296"; xloc "XLOC_000753"; class_code "u"; tss_id "TSS1434";
1	StringTie	exon	143115134	143116955	.	-	.	transcript_id "MSTRG.1296.21"; gene_id "MSTRG.1296"; exon_number "1";
1	StringTie	exon	143118070	143118273	.	-	.	transcript_id "MSTRG.1296.21"; gene_id "MSTRG.1296"; exon_number "4";
1	StringTie	transcript	143115222	143118740	.	-	.	transcript_id "MSTRG.1296.22"; gene_id "MSTRG.1296"; xloc "XLOC_000753"; class_code "u"; tss_id "TSS1436";
1	StringTie	exon	143117829	143118273	.	-	.	transcript_id "MSTRG.1296.22"; gene_id "MSTRG.1296"; exon_number "2";
1	StringTie	transcript	143115698	143119206	.	-	.	transcript_id "MSTRG.1296.23"; gene_id "MSTRG.1296"; xloc "XLOC_000753"; class_code "u"; tss_id "TSS1434";
1	StringTie	exon	143115698	143116151	.	-	.	transcript_id "MSTRG.1296.23"; gene_id "MSTRG.1296"; exon_number "1";
1	StringTie	exon	143118070	143118273	.	-	.	transcript_id "MSTRG.1296.23"; gene_id "MSTRG.1296"; exon_number "3";
1	StringTie	transcript	143115775	143119058	.	-	.	transcript_id "MSTRG.1296.24"; gene_id "MSTRG.1296"; xloc "XLOC_000753"; class_code "u"; tss_id "TSS1433";
1	StringTie	exon	143115775	143116518	.	-	.	transcript_id "MSTRG.1296.24"; gene_id "MSTRG.1296"; exon_number "1";
1	StringTie	exon	143117829	143118273	.	-	.	transcript_id "MSTRG.1296.24"; gene_id "MSTRG.1296"; exon_number "2";
1	StringTie	exon	143118741	143119058	.	-	.	transcript_id "MSTRG.1296.24"; gene_id "MSTRG.1296"; exon_number "3";
1	StringTie	transcript	143115994	143118986	.	-	.	transcript_id "MSTRG.1296.25"; gene_id "MSTRG.1296"; xloc "XLOC_000753"; class_code "u"; tss_id "TSS1433";
1	StringTie	exon	143115994	143116955	.	-	.	transcript_id "MSTRG.1296.25"; gene_id "MSTRG.1296"; exon_number "1";
1	StringTie	exon	143118070	143118273	.	-	.	transcript_id "MSTRG.1296.25"; gene_id "MSTRG.1296"; exon_number "4";
1	StringTie	exon	143118741	143118986	.	-	.	transcript_id "MSTRG.1296.25"; gene_id "MSTRG.1296"; exon_number "5";
1	StringTie	transcript	145018425	145029036	.	-	.	transcript_id "MSTRG.1311.2"; gene_id "MSTRG.1311"; xloc "XLOC_000767"; class_code "u"; tss_id "TSS1453";
1	StringTie	transcript	145018425	145029036	.	-	.	transcript_id "MSTRG.1311.1"; gene_id "MSTRG.1311"; xloc "XLOC_000767"; class_code "u"; tss_id "TSS1453";
1	StringTie	transcript	145020281	145029036	.	-	.	transcript_id "MSTRG.1311.3"; gene_id "MSTRG.1311"; xloc "XLOC_000767"; class_code "u"; tss_id "TSS1453";
1	StringTie	transcript	146735395	146740181	.	-	.	transcript_id "MSTRG.1346.1"; gene_id "MSTRG.1346"; xloc "XLOC_000785"; class_code "u"; tss_id "TSS1481";
1	StringTie	exon	146735570	146740181	.	-	.	transcript_id "MSTRG.1346.1"; gene_id "MSTRG.1346"; exon_number "2";
1	StringTie	transcript	153125530	153164752	.	-	.	transcript_id "MSTRG.1430.1"; gene_id "MSTRG.1430"; xloc "XLOC_000802"; class_code "u"; tss_id "TSS1505";
1	StringTie	exon	153125530	153129165	.	-	.	transcript_id "MSTRG.1430.1"; gene_id "MSTRG.1430"; exon_number "1";
1	StringTie	exon	153129632	153129947	.	-	.	transcript_id "MSTRG.1430.1"; gene_id "MSTRG.1430"; exon_number "2";
1	StringTie	exon	153164219	153164752	.	-	.	transcript_id "MSTRG.1430.1"; gene_id "MSTRG.1430"; exon_number "3";
1	StringTie	transcript	153126337	153164752	.	-	.	transcript_id "MSTRG.1430.2"; gene_id "MSTRG.1430"; xloc "XLOC_000802"; class_code "u"; tss_id "TSS1505";
1	StringTie	exon	153126337	153129165	.	-	.	transcript_id "MSTRG.1430.2"; gene_id "MSTRG.1430"; exon_number "1";
1	StringTie	exon	153129632	153129947	.	-	.	transcript_id "MSTRG.1430.2"; gene_id "MSTRG.1430"; exon_number "2";
1	StringTie	exon	153164219	153164752	.	-	.	transcript_id "MSTRG.1430.2"; gene_id "MSTRG.1430"; exon_number "5";
1	StringTie	transcript	153127640	153164752	.	-	.	transcript_id "MSTRG.1430.3"; gene_id "MSTRG.1430"; xloc "XLOC_000802"; class_code "u"; tss_id "TSS1505";
1	StringTie	exon	153127640	153129165	.	-	.	transcript_id "MSTRG.1430.3"; gene_id "MSTRG.1430"; exon_number "1";
1	StringTie	exon	153129632	153129947	.	-	.	transcript_id "MSTRG.1430.3"; gene_id "MSTRG.1430"; exon_number "2";
1	StringTie	exon	153164219	153164752	.	-	.	transcript_id "MSTRG.1430.3"; gene_id "MSTRG.1430"; exon_number "6";
1	StringTie	transcript	153144359	153164752	.	-	.	transcript_id "MSTRG.1430.4"; gene_id "MSTRG.1430"; xloc "XLOC_000802"; class_code "u"; tss_id "TSS1505";
1	StringTie	exon	153144359	153148672	.	-	.	transcript_id "MSTRG.1430.4"; gene_id "MSTRG.1430"; exon_number "1";
1	StringTie	exon	153164219	153164752	.	-	.	transcript_id "MSTRG.1430.4"; gene_id "MSTRG.1430"; exon_number "4";
1	StringTie	transcript	153161140	153164752	.	-	.	transcript_id "MSTRG.1430.5"; gene_id "MSTRG.1430"; xloc "XLOC_000802"; class_code "u"; tss_id "TSS1505";
1	StringTie	exon	153161140	153163088	.	-	.	transcript_id "MSTRG.1430.5"; gene_id "MSTRG.1430"; exon_number "1";
1	StringTie	exon	153164219	153164752	.	-	.	transcript_id "MSTRG.1430.5"; gene_id "MSTRG.1430"; exon_number "3";
1	StringTie	transcript	153177341	153183215	.	-	.	transcript_id "MSTRG.1432.1"; gene_id "MSTRG.1432"; xloc "XLOC_000803"; class_code "u"; tss_id "TSS1506";
1	StringTie	exon	153177341	153177990	.	-	.	transcript_id "MSTRG.1432.1"; gene_id "MSTRG.1432"; exon_number "1";
1	StringTie	transcript	154200096	154202813	.	-	.	transcript_id "MSTRG.1442.1"; gene_id "MSTRG.1442"; xloc "XLOC_000809"; class_code "u"; tss_id "TSS1517";
1	StringTie	exon	154200096	154201070	.	-	.	transcript_id "MSTRG.1442.1"; gene_id "MSTRG.1442"; exon_number "1";
1	StringTie	exon	154201095	154202813	.	-	.	transcript_id "MSTRG.1442.1"; gene_id "MSTRG.1442"; exon_number "2";
1	StringTie	transcript	154572226	154620547	.	-	.	transcript_id "MSTRG.1449.1"; gene_id "MSTRG.1449"; xloc "XLOC_000813"; class_code "u"; tss_id "TSS1523";
1	StringTie	exon	154619823	154620547	.	-	.	transcript_id "MSTRG.1449.1"; gene_id "MSTRG.1449"; exon_number "3";
1	StringTie	transcript	154591600	154652400	.	-	.	transcript_id "MSTRG.1449.2"; gene_id "MSTRG.1449"; xloc "XLOC_000813"; class_code "u"; tss_id "TSS1524";
1	StringTie	exon	154591600	154591886	.	-	.	transcript_id "MSTRG.1449.2"; gene_id "MSTRG.1449"; exon_number "1";
1	StringTie	exon	154619823	154620307	.	-	.	transcript_id "MSTRG.1449.2"; gene_id "MSTRG.1449"; exon_number "4";
10	StringTie	transcript	4236589	4244025	.	+	.	transcript_id "MSTRG.1495.1"; gene_id "MSTRG.1495"; xloc "XLOC_000828"; class_code "u"; tss_id "TSS1567";
10	StringTie	exon	4236589	4236826	.	+	.	transcript_id "MSTRG.1495.1"; gene_id "MSTRG.1495"; exon_number "1";
10	StringTie	exon	4242465	4244025	.	+	.	transcript_id "MSTRG.1495.1"; gene_id "MSTRG.1495"; exon_number "3";
10	StringTie	transcript	5378050	5378979	.	+	.	transcript_id "MSTRG.1505.1"; gene_id "MSTRG.1505"; xloc "XLOC_000834"; class_code "u"; tss_id "TSS1583";
10	StringTie	exon	5378050	5378777	.	+	.	transcript_id "MSTRG.1505.1"; gene_id "MSTRG.1505"; exon_number "1";
10	StringTie	transcript	16949739	16950598	.	+	.	transcript_id "MSTRG.1645.1"; gene_id "MSTRG.1645"; xloc "XLOC_000878"; class_code "u"; tss_id "TSS1681";
10	StringTie	exon	16949871	16950598	.	+	.	transcript_id "MSTRG.1645.1"; gene_id "MSTRG.1645"; exon_number "2";
10	StringTie	transcript	17377242	17383058	.	+	.	transcript_id "MSTRG.1653.1"; gene_id "MSTRG.1653"; xloc "XLOC_000879"; class_code "u"; tss_id "TSS1682";
10	StringTie	exon	17379985	17380291	.	+	.	transcript_id "MSTRG.1653.1"; gene_id "MSTRG.1653"; exon_number "2";
10	StringTie	exon	17382415	17383058	.	+	.	transcript_id "MSTRG.1653.1"; gene_id "MSTRG.1653"; exon_number "3";
10	StringTie	transcript	17377271	17383058	.	+	.	transcript_id "MSTRG.1653.2"; gene_id "MSTRG.1653"; xloc "XLOC_000879"; class_code "u"; tss_id "TSS1682";
10	StringTie	exon	17382415	17383058	.	+	.	transcript_id "MSTRG.1653.2"; gene_id "MSTRG.1653"; exon_number "2";
10	StringTie	transcript	17377337	17380291	.	+	.	transcript_id "MSTRG.1653.3"; gene_id "MSTRG.1653"; xloc "XLOC_000879"; class_code "u"; tss_id "TSS1682";
10	StringTie	exon	17380027	17380291	.	+	.	transcript_id "MSTRG.1653.3"; gene_id "MSTRG.1653"; exon_number "2";
10	StringTie	transcript	21457138	21464211	.	+	.	transcript_id "MSTRG.1721.10"; gene_id "MSTRG.1721"; xloc "XLOC_000912"; class_code "u"; tss_id "TSS1755";
10	StringTie	exon	21462614	21464211	.	+	.	transcript_id "MSTRG.1721.10"; gene_id "MSTRG.1721"; exon_number "4";
10	StringTie	transcript	21457145	21464211	.	+	.	transcript_id "MSTRG.1721.11"; gene_id "MSTRG.1721"; xloc "XLOC_000912"; class_code "u"; tss_id "TSS1755";
10	StringTie	exon	21458873	21464211	.	+	.	transcript_id "MSTRG.1721.11"; gene_id "MSTRG.1721"; exon_number "3";
10	StringTie	transcript	21457148	21464211	.	+	.	transcript_id "MSTRG.1721.12"; gene_id "MSTRG.1721"; xloc "XLOC_000912"; class_code "u"; tss_id "TSS1755";
10	StringTie	exon	21463010	21464211	.	+	.	transcript_id "MSTRG.1721.12"; gene_id "MSTRG.1721"; exon_number "3";
10	StringTie	transcript	21457159	21459054	.	+	.	transcript_id "MSTRG.1721.13"; gene_id "MSTRG.1721"; xloc "XLOC_000912"; class_code "u"; tss_id "TSS1755";
10	StringTie	exon	21457159	21457916	.	+	.	transcript_id "MSTRG.1721.13"; gene_id "MSTRG.1721"; exon_number "1";
10	StringTie	transcript	21457161	21464211	.	+	.	transcript_id "MSTRG.1721.14"; gene_id "MSTRG.1721"; xloc "XLOC_000912"; class_code "u"; tss_id "TSS1755";
10	StringTie	exon	21457609	21457916	.	+	.	transcript_id "MSTRG.1721.14"; gene_id "MSTRG.1721"; exon_number "2";
10	StringTie	exon	21462614	21463119	.	+	.	transcript_id "MSTRG.1721.14"; gene_id "MSTRG.1721"; exon_number "3";
10	StringTie	exon	21463429	21464211	.	+	.	transcript_id "MSTRG.1721.14"; gene_id "MSTRG.1721"; exon_number "4";
10	StringTie	transcript	21804327	21804789	.	+	.	transcript_id "MSTRG.1778.1"; gene_id "MSTRG.1778"; xloc "XLOC_000923"; class_code "u"; tss_id "TSS1776";
10	StringTie	transcript	22017115	22039415	.	+	.	transcript_id "MSTRG.1781.2"; gene_id "MSTRG.1781"; xloc "XLOC_000925"; class_code "u"; tss_id "TSS1790";
10	StringTie	exon	22037333	22039415	.	+	.	transcript_id "MSTRG.1781.2"; gene_id "MSTRG.1781"; exon_number "2";
10	StringTie	transcript	22018182	22039415	.	+	.	transcript_id "MSTRG.1781.4"; gene_id "MSTRG.1781"; xloc "XLOC_000925"; class_code "u"; tss_id "TSS1791";
10	StringTie	exon	22018182	22018548	.	+	.	transcript_id "MSTRG.1781.4"; gene_id "MSTRG.1781"; exon_number "1";
10	StringTie	exon	22038330	22039415	.	+	.	transcript_id "MSTRG.1781.4"; gene_id "MSTRG.1781"; exon_number "2";
10	StringTie	transcript	22018182	22039415	.	+	.	transcript_id "MSTRG.1781.3"; gene_id "MSTRG.1781"; xloc "XLOC_000925"; class_code "u"; tss_id "TSS1791";
10	StringTie	exon	22018182	22018487	.	+	.	transcript_id "MSTRG.1781.3"; gene_id "MSTRG.1781"; exon_number "1";
10	StringTie	exon	22038406	22039415	.	+	.	transcript_id "MSTRG.1781.3"; gene_id "MSTRG.1781"; exon_number "2";
10	StringTie	transcript	22018204	22039415	.	+	.	transcript_id "MSTRG.1781.6"; gene_id "MSTRG.1781"; xloc "XLOC_000925"; class_code "u"; tss_id "TSS1791";
10	StringTie	exon	22018204	22018482	.	+	.	transcript_id "MSTRG.1781.6"; gene_id "MSTRG.1781"; exon_number "1";
10	StringTie	exon	22038398	22039415	.	+	.	transcript_id "MSTRG.1781.6"; gene_id "MSTRG.1781"; exon_number "2";
10	StringTie	transcript	22018254	22018981	.	+	.	transcript_id "MSTRG.1781.7"; gene_id "MSTRG.1781"; xloc "XLOC_000925"; class_code "u"; tss_id "TSS1791";
10	StringTie	exon	22018499	22018981	.	+	.	transcript_id "MSTRG.1781.7"; gene_id "MSTRG.1781"; exon_number "2";
10	StringTie	transcript	22037240	22039415	.	+	.	transcript_id "MSTRG.1781.8"; gene_id "MSTRG.1781"; xloc "XLOC_000925"; class_code "u"; tss_id "TSS1792";
10	StringTie	exon	22038182	22039415	.	+	.	transcript_id "MSTRG.1781.8"; gene_id "MSTRG.1781"; exon_number "2";
10	StringTie	transcript	26091811	26105475	.	+	.	transcript_id "MSTRG.1829.1"; gene_id "MSTRG.1829"; xloc "XLOC_000947"; class_code "u"; tss_id "TSS1826";
10	StringTie	exon	26095868	26096079	.	+	.	transcript_id "MSTRG.1829.1"; gene_id "MSTRG.1829"; exon_number "3";
10	StringTie	transcript	26093281	26098788	.	+	.	transcript_id "MSTRG.1829.2"; gene_id "MSTRG.1829"; xloc "XLOC_000947"; class_code "u"; tss_id "TSS1827";
10	StringTie	exon	26093281	26093548	.	+	.	transcript_id "MSTRG.1829.2"; gene_id "MSTRG.1829"; exon_number "1";
10	StringTie	exon	26095868	26096079	.	+	.	transcript_id "MSTRG.1829.2"; gene_id "MSTRG.1829"; exon_number "2";
10	StringTie	transcript	26814127	26830554	.	+	.	transcript_id "MSTRG.1847.2"; gene_id "MSTRG.1847"; xloc "XLOC_000957"; class_code "u"; tss_id "TSS1843";
10	StringTie	exon	26814811	26815092	.	+	.	transcript_id "MSTRG.1847.2"; gene_id "MSTRG.1847"; exon_number "2";
10	StringTie	exon	26826046	26830554	.	+	.	transcript_id "MSTRG.1847.2"; gene_id "MSTRG.1847"; exon_number "7";
10	StringTie	transcript	26814127	26830554	.	+	.	transcript_id "MSTRG.1847.1"; gene_id "MSTRG.1847"; xloc "XLOC_000957"; class_code "u"; tss_id "TSS1843";
10	StringTie	exon	26814863	26815092	.	+	.	transcript_id "MSTRG.1847.1"; gene_id "MSTRG.1847"; exon_number "2";
10	StringTie	exon	26826046	26830554	.	+	.	transcript_id "MSTRG.1847.1"; gene_id "MSTRG.1847"; exon_number "6";
10	StringTie	transcript	26814154	26830554	.	+	.	transcript_id "MSTRG.1847.3"; gene_id "MSTRG.1847"; xloc "XLOC_000957"; class_code "u"; tss_id "TSS1843";
10	StringTie	exon	26814811	26815092	.	+	.	transcript_id "MSTRG.1847.3"; gene_id "MSTRG.1847"; exon_number "2";
10	StringTie	exon	26826046	26830554	.	+	.	transcript_id "MSTRG.1847.3"; gene_id "MSTRG.1847"; exon_number "7";
10	StringTie	transcript	26816074	26830554	.	+	.	transcript_id "MSTRG.1847.5"; gene_id "MSTRG.1847"; xloc "XLOC_000957"; class_code "u"; tss_id "TSS1844";
10	StringTie	exon	26816074	26816388	.	+	.	transcript_id "MSTRG.1847.5"; gene_id "MSTRG.1847"; exon_number "1";
10	StringTie	exon	26826046	26830554	.	+	.	transcript_id "MSTRG.1847.5"; gene_id "MSTRG.1847"; exon_number "5";
10	StringTie	transcript	26816286	26830554	.	+	.	transcript_id "MSTRG.1847.6"; gene_id "MSTRG.1847"; xloc "XLOC_000957"; class_code "u"; tss_id "TSS1845";
10	StringTie	exon	26826046	26830554	.	+	.	transcript_id "MSTRG.1847.6"; gene_id "MSTRG.1847"; exon_number "5";
10	StringTie	transcript	26816358	26830554	.	+	.	transcript_id "MSTRG.1847.7"; gene_id "MSTRG.1847"; xloc "XLOC_000957"; class_code "u"; tss_id "TSS1845";
10	StringTie	exon	26816358	26819960	.	+	.	transcript_id "MSTRG.1847.7"; gene_id "MSTRG.1847"; exon_number "1";
10	StringTie	exon	26826046	26830554	.	+	.	transcript_id "MSTRG.1847.7"; gene_id "MSTRG.1847"; exon_number "4";
10	StringTie	transcript	34385423	34395818	.	+	.	transcript_id "MSTRG.1912.1"; gene_id "MSTRG.1912"; xloc "XLOC_000976"; class_code "u"; tss_id "TSS1876";
10	StringTie	exon	34395501	34395818	.	+	.	transcript_id "MSTRG.1912.1"; gene_id "MSTRG.1912"; exon_number "3";
10	StringTie	transcript	36057635	36065370	.	+	.	transcript_id "MSTRG.1927.2"; gene_id "MSTRG.1927"; xloc "XLOC_000981"; class_code "u"; tss_id "TSS1893";
10	StringTie	exon	36057635	36058689	.	+	.	transcript_id "MSTRG.1927.2"; gene_id "MSTRG.1927"; exon_number "1";
10	StringTie	exon	36060404	36065370	.	+	.	transcript_id "MSTRG.1927.2"; gene_id "MSTRG.1927"; exon_number "2";
10	StringTie	transcript	36057642	36065370	.	+	.	transcript_id "MSTRG.1927.3"; gene_id "MSTRG.1927"; xloc "XLOC_000981"; class_code "u"; tss_id "TSS1893";
10	StringTie	exon	36057642	36058689	.	+	.	transcript_id "MSTRG.1927.3"; gene_id "MSTRG.1927"; exon_number "1";
10	StringTie	exon	36060422	36065370	.	+	.	transcript_id "MSTRG.1927.3"; gene_id "MSTRG.1927"; exon_number "2";
10	StringTie	transcript	36190865	36193015	.	+	.	transcript_id "MSTRG.1932.1"; gene_id "MSTRG.1932"; xloc "XLOC_000986"; class_code "u"; tss_id "TSS1901";
10	StringTie	exon	36190865	36191392	.	+	.	transcript_id "MSTRG.1932.1"; gene_id "MSTRG.1932"; exon_number "1";
10	StringTie	exon	36191552	36193015	.	+	.	transcript_id "MSTRG.1932.1"; gene_id "MSTRG.1932"; exon_number "2";
10	StringTie	transcript	36292740	36357036	.	+	.	transcript_id "MSTRG.1937.1"; gene_id "MSTRG.1937"; xloc "XLOC_000988"; class_code "u"; tss_id "TSS1903";
10	StringTie	exon	36292740	36292994	.	+	.	transcript_id "MSTRG.1937.1"; gene_id "MSTRG.1937"; exon_number "1";
10	StringTie	exon	36322907	36327991	.	+	.	transcript_id "MSTRG.1937.1"; gene_id "MSTRG.1937"; exon_number "10";
10	StringTie	exon	36355504	36357036	.	+	.	transcript_id "MSTRG.1937.1"; gene_id "MSTRG.1937"; exon_number "26";
10	StringTie	transcript	38017215	38068392	.	+	.	transcript_id "MSTRG.2008.1"; gene_id "MSTRG.2008"; xloc "XLOC_001009"; class_code "u"; tss_id "TSS1949";
10	StringTie	exon	38068055	38068392	.	+	.	transcript_id "MSTRG.2008.1"; gene_id "MSTRG.2008"; exon_number "4";
10	StringTie	transcript	38022465	38031736	.	+	.	transcript_id "MSTRG.2008.2"; gene_id "MSTRG.2008"; xloc "XLOC_001009"; class_code "u"; tss_id "TSS1950";
10	StringTie	transcript	38071180	38086870	.	+	.	transcript_id "MSTRG.2009.4"; gene_id "MSTRG.2009"; xloc "XLOC_001010"; class_code "u"; tss_id "TSS1953";
10	StringTie	exon	38086385	38086594	.	+	.	transcript_id "MSTRG.2009.4"; gene_id "MSTRG.2009"; exon_number "6";
10	StringTie	transcript	39290472	39298434	.	+	.	transcript_id "MSTRG.1982.1"; gene_id "MSTRG.1982"; xloc "XLOC_001012"; class_code "u"; tss_id "TSS1960";
10	StringTie	exon	39298154	39298434	.	+	.	transcript_id "MSTRG.1982.1"; gene_id "MSTRG.1982"; exon_number "2";
10	StringTie	transcript	40529290	40530395	.	+	.	transcript_id "MSTRG.1987.2"; gene_id "MSTRG.1987"; xloc "XLOC_001014"; class_code "u"; tss_id "TSS1962";
10	StringTie	exon	40529290	40529657	.	+	.	transcript_id "MSTRG.1987.2"; gene_id "MSTRG.1987"; exon_number "1";
10	StringTie	exon	40529757	40530395	.	+	.	transcript_id "MSTRG.1987.2"; gene_id "MSTRG.1987"; exon_number "2";
10	StringTie	transcript	42863879	42878316	.	+	.	transcript_id "MSTRG.2014.4"; gene_id "MSTRG.2014"; xloc "XLOC_001015"; class_code "u"; tss_id "TSS1965";
10	StringTie	exon	42878052	42878316	.	+	.	transcript_id "MSTRG.2014.4"; gene_id "MSTRG.2014"; exon_number "2";
10	StringTie	transcript	42890296	42903064	.	+	.	transcript_id "MSTRG.2025.1"; gene_id "MSTRG.2025"; xloc "XLOC_001019"; class_code "u"; tss_id "TSS1969";
10	StringTie	exon	42900218	42901682	.	+	.	transcript_id "MSTRG.2025.1"; gene_id "MSTRG.2025"; exon_number "3";
10	StringTie	exon	42901783	42903064	.	+	.	transcript_id "MSTRG.2025.1"; gene_id "MSTRG.2025"; exon_number "4";
10	StringTie	transcript	42896096	42903064	.	+	.	transcript_id "MSTRG.2025.3"; gene_id "MSTRG.2025"; xloc "XLOC_001019"; class_code "u"; tss_id "TSS1970";
10	StringTie	exon	42896096	42896666	.	+	.	transcript_id "MSTRG.2025.3"; gene_id "MSTRG.2025"; exon_number "1";
10	StringTie	exon	42900218	42901110	.	+	.	transcript_id "MSTRG.2025.3"; gene_id "MSTRG.2025"; exon_number "2";
10	StringTie	exon	42901783	42903064	.	+	.	transcript_id "MSTRG.2025.3"; gene_id "MSTRG.2025"; exon_number "3";
10	StringTie	transcript	42896096	42903064	.	+	.	transcript_id "MSTRG.2025.2"; gene_id "MSTRG.2025"; xloc "XLOC_001019"; class_code "u"; tss_id "TSS1970";
10	StringTie	exon	42896096	42896422	.	+	.	transcript_id "MSTRG.2025.2"; gene_id "MSTRG.2025"; exon_number "1";
10	StringTie	exon	42900218	42901387	.	+	.	transcript_id "MSTRG.2025.2"; gene_id "MSTRG.2025"; exon_number "2";
10	StringTie	exon	42901783	42903064	.	+	.	transcript_id "MSTRG.2025.2"; gene_id "MSTRG.2025"; exon_number "3";
10	StringTie	transcript	42896125	42903064	.	+	.	transcript_id "MSTRG.2025.4"; gene_id "MSTRG.2025"; xloc "XLOC_001019"; class_code "u"; tss_id "TSS1970";
10	StringTie	exon	42896125	42896666	.	+	.	transcript_id "MSTRG.2025.4"; gene_id "MSTRG.2025"; exon_number "1";
10	StringTie	exon	42901783	42903064	.	+	.	transcript_id "MSTRG.2025.4"; gene_id "MSTRG.2025"; exon_number "4";
10	StringTie	transcript	42896301	42903064	.	+	.	transcript_id "MSTRG.2025.5"; gene_id "MSTRG.2025"; xloc "XLOC_001019"; class_code "u"; tss_id "TSS1971";
10	StringTie	exon	42901058	42903064	.	+	.	transcript_id "MSTRG.2025.5"; gene_id "MSTRG.2025"; exon_number "4";
10	StringTie	transcript	42896348	42903064	.	+	.	transcript_id "MSTRG.2025.6"; gene_id "MSTRG.2025"; xloc "XLOC_001019"; class_code "u"; tss_id "TSS1971";
10	StringTie	exon	42900218	42901682	.	+	.	transcript_id "MSTRG.2025.6"; gene_id "MSTRG.2025"; exon_number "3";
10	StringTie	exon	42901783	42903064	.	+	.	transcript_id "MSTRG.2025.6"; gene_id "MSTRG.2025"; exon_number "4";
10	StringTie	transcript	42896442	42903064	.	+	.	transcript_id "MSTRG.2025.7"; gene_id "MSTRG.2025"; xloc "XLOC_001019"; class_code "u"; tss_id "TSS1972";
10	StringTie	exon	42896442	42896666	.	+	.	transcript_id "MSTRG.2025.7"; gene_id "MSTRG.2025"; exon_number "1";
10	StringTie	exon	42901058	42901682	.	+	.	transcript_id "MSTRG.2025.7"; gene_id "MSTRG.2025"; exon_number "3";
10	StringTie	exon	42901783	42903064	.	+	.	transcript_id "MSTRG.2025.7"; gene_id "MSTRG.2025"; exon_number "4";
10	StringTie	transcript	42896526	42903064	.	+	.	transcript_id "MSTRG.2025.8"; gene_id "MSTRG.2025"; xloc "XLOC_001019"; class_code "u"; tss_id "TSS1972";
10	StringTie	exon	42901058	42901387	.	+	.	transcript_id "MSTRG.2025.8"; gene_id "MSTRG.2025"; exon_number "3";
10	StringTie	exon	42901783	42903064	.	+	.	transcript_id "MSTRG.2025.8"; gene_id "MSTRG.2025"; exon_number "4";
10	StringTie	transcript	42898550	42903064	.	+	.	transcript_id "MSTRG.2025.9"; gene_id "MSTRG.2025"; xloc "XLOC_001019"; class_code "u"; tss_id "TSS1973";
10	StringTie	exon	42898550	42900358	.	+	.	transcript_id "MSTRG.2025.9"; gene_id "MSTRG.2025"; exon_number "1";
10	StringTie	exon	42900913	42901682	.	+	.	transcript_id "MSTRG.2025.9"; gene_id "MSTRG.2025"; exon_number "2";
10	StringTie	exon	42901783	42903064	.	+	.	transcript_id "MSTRG.2025.9"; gene_id "MSTRG.2025"; exon_number "3";
10	StringTie	transcript	43028773	43038416	.	+	.	transcript_id "MSTRG.1997.1"; gene_id "MSTRG.1997"; xloc "XLOC_001020"; class_code "u"; tss_id "TSS1974";
10	StringTie	exon	43028773	43031131	.	+	.	transcript_id "MSTRG.1997.1"; gene_id "MSTRG.1997"; exon_number "1";
10	StringTie	exon	43033479	43038416	.	+	.	transcript_id "MSTRG.1997.1"; gene_id "MSTRG.1997"; exon_number "3";
10	StringTie	transcript	43030982	43038416	.	+	.	transcript_id "MSTRG.1997.4"; gene_id "MSTRG.1997"; xloc "XLOC_001020"; class_code "u"; tss_id "TSS1975";
10	StringTie	exon	43030982	43032001	.	+	.	transcript_id "MSTRG.1997.4"; gene_id "MSTRG.1997"; exon_number "1";
10	StringTie	exon	43033479	43038416	.	+	.	transcript_id "MSTRG.1997.4"; gene_id "MSTRG.1997"; exon_number "2";
10	StringTie	transcript	43030982	43038416	.	+	.	transcript_id "MSTRG.1997.3"; gene_id "MSTRG.1997"; xloc "XLOC_001020"; class_code "u"; tss_id "TSS1975";
10	StringTie	exon	43031930	43038416	.	+	.	transcript_id "MSTRG.1997.3"; gene_id "MSTRG.1997"; exon_number "2";
10	StringTie	transcript	47084451	47088038	.	+	.	transcript_id "MSTRG.2099.1"; gene_id "MSTRG.2099"; xloc "XLOC_001041"; class_code "u"; tss_id "TSS2014";
10	StringTie	exon	47086245	47088038	.	+	.	transcript_id "MSTRG.2099.1"; gene_id "MSTRG.2099"; exon_number "3";
10	StringTie	transcript	47084909	47088038	.	+	.	transcript_id "MSTRG.2099.2"; gene_id "MSTRG.2099"; xloc "XLOC_001041"; class_code "u"; tss_id "TSS2015";
10	StringTie	exon	47084909	47085168	.	+	.	transcript_id "MSTRG.2099.2"; gene_id "MSTRG.2099"; exon_number "1";
10	StringTie	exon	47086245	47088038	.	+	.	transcript_id "MSTRG.2099.2"; gene_id "MSTRG.2099"; exon_number "3";
10	StringTie	transcript	47084931	47088038	.	+	.	transcript_id "MSTRG.2099.3"; gene_id "MSTRG.2099"; xloc "XLOC_001041"; class_code "u"; tss_id "TSS2015";
10	StringTie	exon	47084931	47085168	.	+	.	transcript_id "MSTRG.2099.3"; gene_id "MSTRG.2099"; exon_number "1";
10	StringTie	exon	47085919	47088038	.	+	.	transcript_id "MSTRG.2099.3"; gene_id "MSTRG.2099"; exon_number "2";
10	StringTie	transcript	47084975	47088038	.	+	.	transcript_id "MSTRG.2099.4"; gene_id "MSTRG.2099"; xloc "XLOC_001041"; class_code "u"; tss_id "TSS2015";
10	StringTie	exon	47086275	47088038	.	+	.	transcript_id "MSTRG.2099.4"; gene_id "MSTRG.2099"; exon_number "3";
10	StringTie	transcript	58325890	58330310	.	+	.	transcript_id "MSTRG.2208.16"; gene_id "MSTRG.2208"; xloc "XLOC_001064"; class_code "u"; tss_id "TSS2108";
10	StringTie	exon	58329228	58330310	.	+	.	transcript_id "MSTRG.2208.16"; gene_id "MSTRG.2208"; exon_number "5";
10	StringTie	transcript	59021723	59030807	.	+	.	transcript_id "MSTRG.2216.13"; gene_id "MSTRG.2216"; xloc "XLOC_001069"; class_code "u"; tss_id "TSS2122";
10	StringTie	exon	59028364	59028581	.	+	.	transcript_id "MSTRG.2216.13"; gene_id "MSTRG.2216"; exon_number "7";
10	StringTie	exon	59029259	59030807	.	+	.	transcript_id "MSTRG.2216.13"; gene_id "MSTRG.2216"; exon_number "8";
10	StringTie	transcript	59440686	59548103	.	+	.	transcript_id "MSTRG.2213.1"; gene_id "MSTRG.2213"; xloc "XLOC_001071"; class_code "u"; tss_id "TSS2124";
10	StringTie	exon	59440686	59441558	.	+	.	transcript_id "MSTRG.2213.1"; gene_id "MSTRG.2213"; exon_number "1";
10	StringTie	exon	59543112	59548103	.	+	.	transcript_id "MSTRG.2213.1"; gene_id "MSTRG.2213"; exon_number "2";
10	StringTie	transcript	59440947	59548103	.	+	.	transcript_id "MSTRG.2213.2"; gene_id "MSTRG.2213"; xloc "XLOC_001071"; class_code "u"; tss_id "TSS2125";
10	StringTie	exon	59440947	59441558	.	+	.	transcript_id "MSTRG.2213.2"; gene_id "MSTRG.2213"; exon_number "1";
10	StringTie	exon	59543112	59548103	.	+	.	transcript_id "MSTRG.2213.2"; gene_id "MSTRG.2213"; exon_number "3";
10	StringTie	transcript	59440948	59548103	.	+	.	transcript_id "MSTRG.2213.3"; gene_id "MSTRG.2213"; xloc "XLOC_001071"; class_code "u"; tss_id "TSS2125";
10	StringTie	exon	59440948	59441558	.	+	.	transcript_id "MSTRG.2213.3"; gene_id "MSTRG.2213"; exon_number "1";
10	StringTie	exon	59543112	59548103	.	+	.	transcript_id "MSTRG.2213.3"; gene_id "MSTRG.2213"; exon_number "3";
10	StringTie	transcript	61397174	61408750	.	+	.	transcript_id "MSTRG.2240.1"; gene_id "MSTRG.2240"; xloc "XLOC_001079"; class_code "u"; tss_id "TSS2151";
10	StringTie	exon	61397174	61397375	.	+	.	transcript_id "MSTRG.2240.1"; gene_id "MSTRG.2240"; exon_number "1";
10	StringTie	exon	61401755	61408750	.	+	.	transcript_id "MSTRG.2240.1"; gene_id "MSTRG.2240"; exon_number "2";
10	StringTie	transcript	61397186	61408750	.	+	.	transcript_id "MSTRG.2240.2"; gene_id "MSTRG.2240"; xloc "XLOC_001079"; class_code "u"; tss_id "TSS2151";
10	StringTie	exon	61401782	61408750	.	+	.	transcript_id "MSTRG.2240.2"; gene_id "MSTRG.2240"; exon_number "2";
10	StringTie	transcript	61397189	61408750	.	+	.	transcript_id "MSTRG.2240.3"; gene_id "MSTRG.2240"; xloc "XLOC_001079"; class_code "u"; tss_id "TSS2151";
10	StringTie	exon	61401765	61408750	.	+	.	transcript_id "MSTRG.2240.3"; gene_id "MSTRG.2240"; exon_number "2";
10	StringTie	transcript	65110826	65111729	.	+	.	transcript_id "MSTRG.2268.1"; gene_id "MSTRG.2268"; xloc "XLOC_001087"; class_code "u"; tss_id "TSS2166";
10	StringTie	exon	65110826	65111502	.	+	.	transcript_id "MSTRG.2268.1"; gene_id "MSTRG.2268"; exon_number "1";
10	StringTie	transcript	74737095	74755448	.	+	.	transcript_id "MSTRG.2368.1"; gene_id "MSTRG.2368"; xloc "XLOC_001124"; class_code "u"; tss_id "TSS2254";
10	StringTie	exon	74754839	74755448	.	+	.	transcript_id "MSTRG.2368.1"; gene_id "MSTRG.2368"; exon_number "2";
10	StringTie	transcript	76924520	76928759	.	+	.	transcript_id "MSTRG.2390.1"; gene_id "MSTRG.2390"; xloc "XLOC_001128"; class_code "u"; tss_id "TSS2260";
10	StringTie	exon	76927215	76928759	.	+	.	transcript_id "MSTRG.2390.1"; gene_id "MSTRG.2390"; exon_number "2";
10	StringTie	transcript	77514257	77515207	.	+	.	transcript_id "MSTRG.2403.1"; gene_id "MSTRG.2403"; xloc "XLOC_001135"; class_code "u"; tss_id "TSS2274";
10	StringTie	exon	77514257	77514825	.	+	.	transcript_id "MSTRG.2403.1"; gene_id "MSTRG.2403"; exon_number "1";
10	StringTie	exon	77514905	77515207	.	+	.	transcript_id "MSTRG.2403.1"; gene_id "MSTRG.2403"; exon_number "2";
10	StringTie	transcript	83428692	83487181	.	+	.	transcript_id "MSTRG.2520.1"; gene_id "MSTRG.2520"; xloc "XLOC_001158"; class_code "u"; tss_id "TSS2330";
10	StringTie	transcript	84683752	84684204	.	+	.	transcript_id "MSTRG.2528.2"; gene_id "MSTRG.2528"; xloc "XLOC_001161"; class_code "u"; tss_id "TSS2334";
10	StringTie	exon	84683752	84683985	.	+	.	transcript_id "MSTRG.2528.2"; gene_id "MSTRG.2528"; exon_number "1";
10	StringTie	transcript	85566136	85568556	.	+	.	transcript_id "MSTRG.2538.1"; gene_id "MSTRG.2538"; xloc "XLOC_001169"; class_code "u"; tss_id "TSS2351";
10	StringTie	exon	85568320	85568556	.	+	.	transcript_id "MSTRG.2538.1"; gene_id "MSTRG.2538"; exon_number "2";
10	StringTie	transcript	87802957	87832411	.	+	.	transcript_id "MSTRG.2597.1"; gene_id "MSTRG.2597"; xloc "XLOC_001187"; class_code "u"; tss_id "TSS2395";
10	StringTie	exon	87828377	87832411	.	+	.	transcript_id "MSTRG.2597.1"; gene_id "MSTRG.2597"; exon_number "2";
10	StringTie	transcript	87825120	87832411	.	+	.	transcript_id "MSTRG.2597.7"; gene_id "MSTRG.2597"; xloc "XLOC_001187"; class_code "u"; tss_id "TSS2397";
10	StringTie	exon	87830637	87832411	.	+	.	transcript_id "MSTRG.2597.7"; gene_id "MSTRG.2597"; exon_number "3";
10	StringTie	transcript	87825120	87832411	.	+	.	transcript_id "MSTRG.2597.6"; gene_id "MSTRG.2597"; xloc "XLOC_001187"; class_code "u"; tss_id "TSS2397";
10	StringTie	exon	87830637	87832411	.	+	.	transcript_id "MSTRG.2597.6"; gene_id "MSTRG.2597"; exon_number "3";
10	StringTie	transcript	89244985	89245842	.	+	.	transcript_id "MSTRG.2606.1"; gene_id "MSTRG.2606"; xloc "XLOC_001194"; class_code "u"; tss_id "TSS2414";
10	StringTie	exon	89245344	89245842	.	+	.	transcript_id "MSTRG.2606.1"; gene_id "MSTRG.2606"; exon_number "2";
10	StringTie	transcript	89248254	89248911	.	+	.	transcript_id "MSTRG.2608.1"; gene_id "MSTRG.2608"; xloc "XLOC_001195"; class_code "u"; tss_id "TSS2415";
10	StringTie	exon	89248661	89248911	.	+	.	transcript_id "MSTRG.2608.1"; gene_id "MSTRG.2608"; exon_number "2";
10	StringTie	transcript	89248268	89250110	.	+	.	transcript_id "MSTRG.2608.2"; gene_id "MSTRG.2608"; xloc "XLOC_001195"; class_code "u"; tss_id "TSS2415";
10	StringTie	transcript	89262005	89263070	.	+	.	transcript_id "MSTRG.2610.1"; gene_id "MSTRG.2610"; xloc "XLOC_001196"; class_code "u"; tss_id "TSS2416";
10	StringTie	exon	89262399	89263070	.	+	.	transcript_id "MSTRG.2610.1"; gene_id "MSTRG.2610"; exon_number "2";
10	StringTie	transcript	89751350	89755038	.	+	.	transcript_id "MSTRG.2624.2"; gene_id "MSTRG.2624"; xloc "XLOC_001202"; class_code "u"; tss_id "TSS2425";
10	StringTie	exon	89751350	89754330	.	+	.	transcript_id "MSTRG.2624.2"; gene_id "MSTRG.2624"; exon_number "1";
10	StringTie	exon	89754379	89755038	.	+	.	transcript_id "MSTRG.2624.2"; gene_id "MSTRG.2624"; exon_number "2";
10	StringTie	transcript	89755938	89756946	.	+	.	transcript_id "MSTRG.2627.1"; gene_id "MSTRG.2627"; xloc "XLOC_001203"; class_code "u"; tss_id "TSS2426";
10	StringTie	exon	89755938	89756844	.	+	.	transcript_id "MSTRG.2627.1"; gene_id "MSTRG.2627"; exon_number "1";
10	StringTie	transcript	89871147	89871589	.	+	.	transcript_id "MSTRG.2625.1"; gene_id "MSTRG.2625"; xloc "XLOC_001204"; class_code "u"; tss_id "TSS2427";
10	StringTie	exon	89871370	89871589	.	+	.	transcript_id "MSTRG.2625.1"; gene_id "MSTRG.2625"; exon_number "2";
10	StringTie	transcript	89871147	89872217	.	+	.	transcript_id "MSTRG.2625.2"; gene_id "MSTRG.2625"; xloc "XLOC_001204"; class_code "u"; tss_id "TSS2427";
10	StringTie	transcript	98235095	98343170	.	+	.	transcript_id "MSTRG.2668.1"; gene_id "MSTRG.2668"; xloc "XLOC_001209"; class_code "u"; tss_id "TSS2433";
10	StringTie	exon	98235095	98235688	.	+	.	transcript_id "MSTRG.2668.1"; gene_id "MSTRG.2668"; exon_number "1";
10	StringTie	exon	98331696	98343170	.	+	.	transcript_id "MSTRG.2668.1"; gene_id "MSTRG.2668"; exon_number "2";
10	StringTie	transcript	99483444	99484928	.	+	.	transcript_id "MSTRG.2672.1"; gene_id "MSTRG.2672"; xloc "XLOC_001210"; class_code "u"; tss_id "TSS2434";
10	StringTie	exon	99483444	99483833	.	+	.	transcript_id "MSTRG.2672.1"; gene_id "MSTRG.2672"; exon_number "1";
10	StringTie	exon	99483947	99484928	.	+	.	transcript_id "MSTRG.2672.1"; gene_id "MSTRG.2672"; exon_number "2";
10	StringTie	transcript	99483672	99484928	.	+	.	transcript_id "MSTRG.2672.2"; gene_id "MSTRG.2672"; xloc "XLOC_001210"; class_code "u"; tss_id "TSS2435";
10	StringTie	exon	99484465	99484928	.	+	.	transcript_id "MSTRG.2672.2"; gene_id "MSTRG.2672"; exon_number "2";
10	StringTie	transcript	933226	941095	.	-	.	transcript_id "MSTRG.1466.2"; gene_id "MSTRG.1466"; xloc "XLOC_001227"; class_code "u"; tss_id "TSS2469";
10	StringTie	exon	933226	934570	.	-	.	transcript_id "MSTRG.1466.2"; gene_id "MSTRG.1466"; exon_number "1";
10	StringTie	exon	935496	941095	.	-	.	transcript_id "MSTRG.1466.2"; gene_id "MSTRG.1466"; exon_number "2";
10	StringTie	transcript	4191580	4279224	.	-	.	transcript_id "MSTRG.1494.12"; gene_id "MSTRG.1494"; xloc "XLOC_001233"; class_code "u"; tss_id "TSS2482";
10	StringTie	exon	4191580	4191805	.	-	.	transcript_id "MSTRG.1494.12"; gene_id "MSTRG.1494"; exon_number "1";
10	StringTie	exon	4264715	4266499	.	-	.	transcript_id "MSTRG.1494.12"; gene_id "MSTRG.1494"; exon_number "4";
10	StringTie	exon	4274614	4279224	.	-	.	transcript_id "MSTRG.1494.12"; gene_id "MSTRG.1494"; exon_number "5";
10	StringTie	transcript	4193212	4265191	.	-	.	transcript_id "MSTRG.1494.13"; gene_id "MSTRG.1494"; xloc "XLOC_001233"; class_code "u"; tss_id "TSS2483";
10	StringTie	exon	4264715	4265191	.	-	.	transcript_id "MSTRG.1494.13"; gene_id "MSTRG.1494"; exon_number "3";
10	StringTie	transcript	5378041	5436843	.	-	.	transcript_id "MSTRG.1504.1"; gene_id "MSTRG.1504"; xloc "XLOC_001242"; class_code "u"; tss_id "TSS2501";
10	StringTie	exon	5378041	5380700	.	-	.	transcript_id "MSTRG.1504.1"; gene_id "MSTRG.1504"; exon_number "1";
10	StringTie	exon	5409685	5411264	.	-	.	transcript_id "MSTRG.1504.1"; gene_id "MSTRG.1504"; exon_number "2";
10	StringTie	exon	5436454	5436843	.	-	.	transcript_id "MSTRG.1504.1"; gene_id "MSTRG.1504"; exon_number "3";
10	StringTie	transcript	6428587	6461081	.	-	.	transcript_id "MSTRG.1507.1"; gene_id "MSTRG.1507"; xloc "XLOC_001244"; class_code "u"; tss_id "TSS2503";
10	StringTie	exon	6428587	6433553	.	-	.	transcript_id "MSTRG.1507.1"; gene_id "MSTRG.1507"; exon_number "1";
10	StringTie	exon	6459894	6461081	.	-	.	transcript_id "MSTRG.1507.1"; gene_id "MSTRG.1507"; exon_number "2";
10	StringTie	transcript	6428908	6461081	.	-	.	transcript_id "MSTRG.1507.2"; gene_id "MSTRG.1507"; xloc "XLOC_001244"; class_code "u"; tss_id "TSS2503";
10	StringTie	exon	6428908	6433553	.	-	.	transcript_id "MSTRG.1507.2"; gene_id "MSTRG.1507"; exon_number "1";
10	StringTie	exon	6460323	6461081	.	-	.	transcript_id "MSTRG.1507.2"; gene_id "MSTRG.1507"; exon_number "2";
10	StringTie	transcript	6544721	6545125	.	-	.	transcript_id "MSTRG.1510.2"; gene_id "MSTRG.1510"; xloc "XLOC_001246"; class_code "u"; tss_id "TSS2505";
10	StringTie	exon	6544721	6544952	.	-	.	transcript_id "MSTRG.1510.2"; gene_id "MSTRG.1510"; exon_number "1";
10	StringTie	transcript	6859818	6862547	.	-	.	transcript_id "MSTRG.1523.1"; gene_id "MSTRG.1523"; xloc "XLOC_001248"; class_code "u"; tss_id "TSS2508";
10	StringTie	exon	6859818	6860094	.	-	.	transcript_id "MSTRG.1523.1"; gene_id "MSTRG.1523"; exon_number "1";
10	StringTie	exon	6862129	6862547	.	-	.	transcript_id "MSTRG.1523.1"; gene_id "MSTRG.1523"; exon_number "2";
10	StringTie	transcript	8157706	8158745	.	-	.	transcript_id "MSTRG.1541.1"; gene_id "MSTRG.1541"; xloc "XLOC_001251"; class_code "u"; tss_id "TSS2512";
10	StringTie	exon	8157706	8158009	.	-	.	transcript_id "MSTRG.1541.1"; gene_id "MSTRG.1541"; exon_number "1";
10	StringTie	exon	8158052	8158745	.	-	.	transcript_id "MSTRG.1541.1"; gene_id "MSTRG.1541"; exon_number "2";
10	StringTie	transcript	15042044	15067857	.	-	.	transcript_id "MSTRG.1636.1"; gene_id "MSTRG.1636"; xloc "XLOC_001286"; class_code "u"; tss_id "TSS2571";
10	StringTie	exon	15042044	15045576	.	-	.	transcript_id "MSTRG.1636.1"; gene_id "MSTRG.1636"; exon_number "1";
10	StringTie	exon	15045691	15046111	.	-	.	transcript_id "MSTRG.1636.1"; gene_id "MSTRG.1636"; exon_number "2";
10	StringTie	exon	15067389	15067857	.	-	.	transcript_id "MSTRG.1636.1"; gene_id "MSTRG.1636"; exon_number "3";
10	StringTie	transcript	15044505	15055457	.	-	.	transcript_id "MSTRG.1636.2"; gene_id "MSTRG.1636"; xloc "XLOC_001286"; class_code "u"; tss_id "TSS2572";
10	StringTie	exon	15044505	15045576	.	-	.	transcript_id "MSTRG.1636.2"; gene_id "MSTRG.1636"; exon_number "1";
10	StringTie	exon	15045691	15046111	.	-	.	transcript_id "MSTRG.1636.2"; gene_id "MSTRG.1636"; exon_number "2";
10	StringTie	transcript	20764301	20768960	.	-	.	transcript_id "MSTRG.1683.1"; gene_id "MSTRG.1683"; xloc "XLOC_001312"; class_code "u"; tss_id "TSS2615";
10	StringTie	exon	20764301	20765475	.	-	.	transcript_id "MSTRG.1683.1"; gene_id "MSTRG.1683"; exon_number "1";
10	StringTie	transcript	21448503	21452546	.	-	.	transcript_id "MSTRG.1719.23"; gene_id "MSTRG.1719"; xloc "XLOC_001328"; class_code "u"; tss_id "TSS2648";
10	StringTie	exon	21448503	21450189	.	-	.	transcript_id "MSTRG.1719.23"; gene_id "MSTRG.1719"; exon_number "1";
10	StringTie	exon	21450540	21452546	.	-	.	transcript_id "MSTRG.1719.23"; gene_id "MSTRG.1719"; exon_number "2";
10	StringTie	transcript	23842531	23843108	.	-	.	transcript_id "MSTRG.1742.1"; gene_id "MSTRG.1742"; xloc "XLOC_001371"; class_code "u"; tss_id "TSS2708";
10	StringTie	exon	23842531	23842815	.	-	.	transcript_id "MSTRG.1742.1"; gene_id "MSTRG.1742"; exon_number "1";
10	StringTie	transcript	26332174	26333881	.	-	.	transcript_id "MSTRG.1802.2"; gene_id "MSTRG.1802"; xloc "XLOC_001409"; class_code "u"; tss_id "TSS2749";
10	StringTie	exon	26332174	26333449	.	-	.	transcript_id "MSTRG.1802.2"; gene_id "MSTRG.1802"; exon_number "1";
10	StringTie	exon	26333514	26333881	.	-	.	transcript_id "MSTRG.1802.2"; gene_id "MSTRG.1802"; exon_number "2";
10	StringTie	transcript	26645834	26659625	.	-	.	transcript_id "MSTRG.1811.4"; gene_id "MSTRG.1811"; xloc "XLOC_001412"; class_code "u"; tss_id "TSS2755";
10	StringTie	exon	26645834	26647371	.	-	.	transcript_id "MSTRG.1811.4"; gene_id "MSTRG.1811"; exon_number "1";
10	StringTie	exon	26659122	26659625	.	-	.	transcript_id "MSTRG.1811.4"; gene_id "MSTRG.1811"; exon_number "2";
10	StringTie	transcript	26691692	26702560	.	-	.	transcript_id "MSTRG.1813.1"; gene_id "MSTRG.1813"; xloc "XLOC_001413"; class_code "u"; tss_id "TSS2759";
10	StringTie	exon	26691692	26693055	.	-	.	transcript_id "MSTRG.1813.1"; gene_id "MSTRG.1813"; exon_number "1";
10	StringTie	exon	26702138	26702560	.	-	.	transcript_id "MSTRG.1813.1"; gene_id "MSTRG.1813"; exon_number "2";
10	StringTie	transcript	26692442	26700669	.	-	.	transcript_id "MSTRG.1813.2"; gene_id "MSTRG.1813"; xloc "XLOC_001413"; class_code "u"; tss_id "TSS2760";
10	StringTie	exon	26692442	26693055	.	-	.	transcript_id "MSTRG.1813.2"; gene_id "MSTRG.1813"; exon_number "1";
10	StringTie	transcript	26700217	26702560	.	-	.	transcript_id "MSTRG.1813.3"; gene_id "MSTRG.1813"; xloc "XLOC_001413"; class_code "u"; tss_id "TSS2759";
10	StringTie	exon	26702138	26702560	.	-	.	transcript_id "MSTRG.1813.3"; gene_id "MSTRG.1813"; exon_number "2";
10	StringTie	transcript	29603236	29610037	.	-	.	transcript_id "MSTRG.1874.1"; gene_id "MSTRG.1874"; xloc "XLOC_001426"; class_code "u"; tss_id "TSS2774";
10	StringTie	exon	29603236	29606238	.	-	.	transcript_id "MSTRG.1874.1"; gene_id "MSTRG.1874"; exon_number "1";
10	StringTie	exon	29607921	29610037	.	-	.	transcript_id "MSTRG.1874.1"; gene_id "MSTRG.1874"; exon_number "2";
10	StringTie	transcript	30520106	30532645	.	-	.	transcript_id "MSTRG.1882.1"; gene_id "MSTRG.1882"; xloc "XLOC_001432"; class_code "u"; tss_id "TSS2780";
10	StringTie	exon	30520106	30527332	.	-	.	transcript_id "MSTRG.1882.1"; gene_id "MSTRG.1882"; exon_number "1";
10	StringTie	exon	30531803	30532645	.	-	.	transcript_id "MSTRG.1882.1"; gene_id "MSTRG.1882"; exon_number "2";
10	StringTie	transcript	42667395	42671217	.	-	.	transcript_id "MSTRG.2013.1"; gene_id "MSTRG.2013"; xloc "XLOC_001468"; class_code "u"; tss_id "TSS2846";
10	StringTie	exon	42667395	42669374	.	-	.	transcript_id "MSTRG.2013.1"; gene_id "MSTRG.2013"; exon_number "1";
10	StringTie	transcript	42863687	42878191	.	-	.	transcript_id "MSTRG.2022.2"; gene_id "MSTRG.2022"; xloc "XLOC_001471"; class_code "u"; tss_id "TSS2852";
10	StringTie	exon	42863687	42864102	.	-	.	transcript_id "MSTRG.2022.2"; gene_id "MSTRG.2022"; exon_number "1";
10	StringTie	exon	42877983	42878191	.	-	.	transcript_id "MSTRG.2022.2"; gene_id "MSTRG.2022"; exon_number "2";
10	StringTie	transcript	42863772	42878191	.	-	.	transcript_id "MSTRG.2022.3"; gene_id "MSTRG.2022"; xloc "XLOC_001471"; class_code "u"; tss_id "TSS2852";
10	StringTie	exon	42863772	42863988	.	-	.	transcript_id "MSTRG.2022.3"; gene_id "MSTRG.2022"; exon_number "1";
10	StringTie	exon	42877983	42878191	.	-	.	transcript_id "MSTRG.2022.3"; gene_id "MSTRG.2022"; exon_number "2";
10	StringTie	transcript	42863829	42878191	.	-	.	transcript_id "MSTRG.2022.8"; gene_id "MSTRG.2022"; xloc "XLOC_001471"; class_code "u"; tss_id "TSS2852";
10	StringTie	exon	42863829	42864144	.	-	.	transcript_id "MSTRG.2022.8"; gene_id "MSTRG.2022"; exon_number "1";
10	StringTie	exon	42877912	42878191	.	-	.	transcript_id "MSTRG.2022.8"; gene_id "MSTRG.2022"; exon_number "2";
10	StringTie	transcript	42863829	42878191	.	-	.	transcript_id "MSTRG.2022.9"; gene_id "MSTRG.2022"; xloc "XLOC_001471"; class_code "u"; tss_id "TSS2852";
10	StringTie	exon	42863829	42864108	.	-	.	transcript_id "MSTRG.2022.9"; gene_id "MSTRG.2022"; exon_number "1";
10	StringTie	exon	42877916	42878191	.	-	.	transcript_id "MSTRG.2022.9"; gene_id "MSTRG.2022"; exon_number "2";
10	StringTie	transcript	42863829	42878191	.	-	.	transcript_id "MSTRG.2022.7"; gene_id "MSTRG.2022"; xloc "XLOC_001471"; class_code "u"; tss_id "TSS2852";
10	StringTie	exon	42863829	42864141	.	-	.	transcript_id "MSTRG.2022.7"; gene_id "MSTRG.2022"; exon_number "1";
10	StringTie	exon	42877983	42878191	.	-	.	transcript_id "MSTRG.2022.7"; gene_id "MSTRG.2022"; exon_number "2";
10	StringTie	transcript	42863829	42878191	.	-	.	transcript_id "MSTRG.2022.5"; gene_id "MSTRG.2022"; xloc "XLOC_001471"; class_code "u"; tss_id "TSS2852";
10	StringTie	exon	42863829	42864119	.	-	.	transcript_id "MSTRG.2022.5"; gene_id "MSTRG.2022"; exon_number "1";
10	StringTie	exon	42877983	42878191	.	-	.	transcript_id "MSTRG.2022.5"; gene_id "MSTRG.2022"; exon_number "2";
10	StringTie	transcript	42863829	42878191	.	-	.	transcript_id "MSTRG.2022.6"; gene_id "MSTRG.2022"; xloc "XLOC_001471"; class_code "u"; tss_id "TSS2852";
10	StringTie	exon	42863829	42864122	.	-	.	transcript_id "MSTRG.2022.6"; gene_id "MSTRG.2022"; exon_number "1";
10	StringTie	exon	42877905	42878191	.	-	.	transcript_id "MSTRG.2022.6"; gene_id "MSTRG.2022"; exon_number "2";
10	StringTie	transcript	42863829	42878191	.	-	.	transcript_id "MSTRG.2022.4"; gene_id "MSTRG.2022"; xloc "XLOC_001471"; class_code "u"; tss_id "TSS2852";
10	StringTie	exon	42863829	42864102	.	-	.	transcript_id "MSTRG.2022.4"; gene_id "MSTRG.2022"; exon_number "1";
10	StringTie	exon	42877899	42878191	.	-	.	transcript_id "MSTRG.2022.4"; gene_id "MSTRG.2022"; exon_number "2";
10	StringTie	transcript	42863829	42878191	.	-	.	transcript_id "MSTRG.2022.10"; gene_id "MSTRG.2022"; xloc "XLOC_001471"; class_code "u"; tss_id "TSS2852";
10	StringTie	exon	42863829	42864079	.	-	.	transcript_id "MSTRG.2022.10"; gene_id "MSTRG.2022"; exon_number "1";
10	StringTie	exon	42877899	42878191	.	-	.	transcript_id "MSTRG.2022.10"; gene_id "MSTRG.2022"; exon_number "2";
10	StringTie	transcript	42863831	42878191	.	-	.	transcript_id "MSTRG.2022.12"; gene_id "MSTRG.2022"; xloc "XLOC_001471"; class_code "u"; tss_id "TSS2852";
10	StringTie	exon	42863831	42864123	.	-	.	transcript_id "MSTRG.2022.12"; gene_id "MSTRG.2022"; exon_number "1";
10	StringTie	exon	42877905	42878191	.	-	.	transcript_id "MSTRG.2022.12"; gene_id "MSTRG.2022"; exon_number "2";
10	StringTie	transcript	42863831	42878191	.	-	.	transcript_id "MSTRG.2022.11"; gene_id "MSTRG.2022"; xloc "XLOC_001471"; class_code "u"; tss_id "TSS2852";
10	StringTie	exon	42863831	42864096	.	-	.	transcript_id "MSTRG.2022.11"; gene_id "MSTRG.2022"; exon_number "1";
10	StringTie	exon	42877897	42878191	.	-	.	transcript_id "MSTRG.2022.11"; gene_id "MSTRG.2022"; exon_number "2";
10	StringTie	transcript	42863832	42878191	.	-	.	transcript_id "MSTRG.2022.15"; gene_id "MSTRG.2022"; xloc "XLOC_001471"; class_code "u"; tss_id "TSS2852";
10	StringTie	exon	42863832	42864122	.	-	.	transcript_id "MSTRG.2022.15"; gene_id "MSTRG.2022"; exon_number "1";
10	StringTie	exon	42877896	42878191	.	-	.	transcript_id "MSTRG.2022.15"; gene_id "MSTRG.2022"; exon_number "2";
10	StringTie	transcript	42863832	42878191	.	-	.	transcript_id "MSTRG.2022.14"; gene_id "MSTRG.2022"; xloc "XLOC_001471"; class_code "u"; tss_id "TSS2852";
10	StringTie	exon	42863832	42864144	.	-	.	transcript_id "MSTRG.2022.14"; gene_id "MSTRG.2022"; exon_number "1";
10	StringTie	transcript	42863832	42878191	.	-	.	transcript_id "MSTRG.2022.13"; gene_id "MSTRG.2022"; xloc "XLOC_001471"; class_code "u"; tss_id "TSS2852";
10	StringTie	exon	42877899	42878191	.	-	.	transcript_id "MSTRG.2022.13"; gene_id "MSTRG.2022"; exon_number "2";
10	StringTie	transcript	42863841	42878191	.	-	.	transcript_id "MSTRG.2022.18"; gene_id "MSTRG.2022"; xloc "XLOC_001471"; class_code "u"; tss_id "TSS2852";
10	StringTie	exon	42863841	42864095	.	-	.	transcript_id "MSTRG.2022.18"; gene_id "MSTRG.2022"; exon_number "1";
10	StringTie	exon	42877983	42878191	.	-	.	transcript_id "MSTRG.2022.18"; gene_id "MSTRG.2022"; exon_number "2";
10	StringTie	transcript	42863841	42878191	.	-	.	transcript_id "MSTRG.2022.17"; gene_id "MSTRG.2022"; xloc "XLOC_001471"; class_code "u"; tss_id "TSS2852";
10	StringTie	exon	42863841	42864123	.	-	.	transcript_id "MSTRG.2022.17"; gene_id "MSTRG.2022"; exon_number "1";
10	StringTie	exon	42877896	42878191	.	-	.	transcript_id "MSTRG.2022.17"; gene_id "MSTRG.2022"; exon_number "2";
10	StringTie	transcript	42863841	42878191	.	-	.	transcript_id "MSTRG.2022.16"; gene_id "MSTRG.2022"; xloc "XLOC_001471"; class_code "u"; tss_id "TSS2852";
10	StringTie	exon	42863841	42864095	.	-	.	transcript_id "MSTRG.2022.16"; gene_id "MSTRG.2022"; exon_number "1";
10	StringTie	exon	42877899	42878191	.	-	.	transcript_id "MSTRG.2022.16"; gene_id "MSTRG.2022"; exon_number "2";
10	StringTie	transcript	42863843	42878191	.	-	.	transcript_id "MSTRG.2022.21"; gene_id "MSTRG.2022"; xloc "XLOC_001471"; class_code "u"; tss_id "TSS2852";
10	StringTie	exon	42863843	42864098	.	-	.	transcript_id "MSTRG.2022.21"; gene_id "MSTRG.2022"; exon_number "1";
10	StringTie	exon	42877904	42878191	.	-	.	transcript_id "MSTRG.2022.21"; gene_id "MSTRG.2022"; exon_number "2";
10	StringTie	transcript	42863843	42878191	.	-	.	transcript_id "MSTRG.2022.20"; gene_id "MSTRG.2022"; xloc "XLOC_001471"; class_code "u"; tss_id "TSS2852";
10	StringTie	exon	42863843	42864143	.	-	.	transcript_id "MSTRG.2022.20"; gene_id "MSTRG.2022"; exon_number "1";
10	StringTie	exon	42877902	42878191	.	-	.	transcript_id "MSTRG.2022.20"; gene_id "MSTRG.2022"; exon_number "2";
10	StringTie	transcript	42863843	42878191	.	-	.	transcript_id "MSTRG.2022.19"; gene_id "MSTRG.2022"; xloc "XLOC_001471"; class_code "u"; tss_id "TSS2852";
10	StringTie	exon	42863843	42864124	.	-	.	transcript_id "MSTRG.2022.19"; gene_id "MSTRG.2022"; exon_number "1";
10	StringTie	exon	42877898	42878191	.	-	.	transcript_id "MSTRG.2022.19"; gene_id "MSTRG.2022"; exon_number "2";
10	StringTie	transcript	42863845	42878191	.	-	.	transcript_id "MSTRG.2022.23"; gene_id "MSTRG.2022"; xloc "XLOC_001471"; class_code "u"; tss_id "TSS2852";
10	StringTie	exon	42863845	42864119	.	-	.	transcript_id "MSTRG.2022.23"; gene_id "MSTRG.2022"; exon_number "1";
10	StringTie	exon	42877905	42878191	.	-	.	transcript_id "MSTRG.2022.23"; gene_id "MSTRG.2022"; exon_number "2";
10	StringTie	transcript	42863845	42878191	.	-	.	transcript_id "MSTRG.2022.22"; gene_id "MSTRG.2022"; xloc "XLOC_001471"; class_code "u"; tss_id "TSS2852";
10	StringTie	exon	42863845	42864108	.	-	.	transcript_id "MSTRG.2022.22"; gene_id "MSTRG.2022"; exon_number "1";
10	StringTie	exon	42877899	42878191	.	-	.	transcript_id "MSTRG.2022.22"; gene_id "MSTRG.2022"; exon_number "2";
10	StringTie	transcript	42863849	42878191	.	-	.	transcript_id "MSTRG.2022.24"; gene_id "MSTRG.2022"; xloc "XLOC_001471"; class_code "u"; tss_id "TSS2852";
10	StringTie	exon	42863849	42864138	.	-	.	transcript_id "MSTRG.2022.24"; gene_id "MSTRG.2022"; exon_number "1";
10	StringTie	exon	42877918	42878191	.	-	.	transcript_id "MSTRG.2022.24"; gene_id "MSTRG.2022"; exon_number "2";
10	StringTie	transcript	42863850	42878191	.	-	.	transcript_id "MSTRG.2022.25"; gene_id "MSTRG.2022"; xloc "XLOC_001471"; class_code "u"; tss_id "TSS2852";
10	StringTie	exon	42863850	42864096	.	-	.	transcript_id "MSTRG.2022.25"; gene_id "MSTRG.2022"; exon_number "1";
10	StringTie	exon	42877916	42878191	.	-	.	transcript_id "MSTRG.2022.25"; gene_id "MSTRG.2022"; exon_number "2";
10	StringTie	transcript	42863851	42878191	.	-	.	transcript_id "MSTRG.2022.27"; gene_id "MSTRG.2022"; xloc "XLOC_001471"; class_code "u"; tss_id "TSS2852";
10	StringTie	exon	42863851	42864099	.	-	.	transcript_id "MSTRG.2022.27"; gene_id "MSTRG.2022"; exon_number "1";
10	StringTie	exon	42877897	42878191	.	-	.	transcript_id "MSTRG.2022.27"; gene_id "MSTRG.2022"; exon_number "2";
10	StringTie	transcript	42863851	42878191	.	-	.	transcript_id "MSTRG.2022.26"; gene_id "MSTRG.2022"; xloc "XLOC_001471"; class_code "u"; tss_id "TSS2852";
10	StringTie	exon	42863851	42864144	.	-	.	transcript_id "MSTRG.2022.26"; gene_id "MSTRG.2022"; exon_number "1";
10	StringTie	exon	42877982	42878191	.	-	.	transcript_id "MSTRG.2022.26"; gene_id "MSTRG.2022"; exon_number "2";
10	StringTie	transcript	42863852	42878191	.	-	.	transcript_id "MSTRG.2022.38"; gene_id "MSTRG.2022"; xloc "XLOC_001471"; class_code "u"; tss_id "TSS2852";
10	StringTie	exon	42863852	42864138	.	-	.	transcript_id "MSTRG.2022.38"; gene_id "MSTRG.2022"; exon_number "1";
10	StringTie	transcript	42863852	42878191	.	-	.	transcript_id "MSTRG.2022.33"; gene_id "MSTRG.2022"; xloc "XLOC_001471"; class_code "u"; tss_id "TSS2852";
10	StringTie	exon	42863852	42864113	.	-	.	transcript_id "MSTRG.2022.33"; gene_id "MSTRG.2022"; exon_number "1";
10	StringTie	exon	42877898	42878191	.	-	.	transcript_id "MSTRG.2022.33"; gene_id "MSTRG.2022"; exon_number "2";
10	StringTie	transcript	42863852	42878191	.	-	.	transcript_id "MSTRG.2022.34"; gene_id "MSTRG.2022"; xloc "XLOC_001471"; class_code "u"; tss_id "TSS2852";
10	StringTie	exon	42863852	42864124	.	-	.	transcript_id "MSTRG.2022.34"; gene_id "MSTRG.2022"; exon_number "1";
10	StringTie	exon	42877918	42878191	.	-	.	transcript_id "MSTRG.2022.34"; gene_id "MSTRG.2022"; exon_number "2";
10	StringTie	transcript	42863852	42878191	.	-	.	transcript_id "MSTRG.2022.35"; gene_id "MSTRG.2022"; xloc "XLOC_001471"; class_code "u"; tss_id "TSS2852";
10	StringTie	exon	42863852	42864102	.	-	.	transcript_id "MSTRG.2022.35"; gene_id "MSTRG.2022"; exon_number "1";
10	StringTie	exon	42877937	42878191	.	-	.	transcript_id "MSTRG.2022.35"; gene_id "MSTRG.2022"; exon_number "2";
10	StringTie	transcript	42863852	42878191	.	-	.	transcript_id "MSTRG.2022.36"; gene_id "MSTRG.2022"; xloc "XLOC_001471"; class_code "u"; tss_id "TSS2852";
10	StringTie	exon	42863852	42864122	.	-	.	transcript_id "MSTRG.2022.36"; gene_id "MSTRG.2022"; exon_number "1";
10	StringTie	exon	42877985	42878191	.	-	.	transcript_id "MSTRG.2022.36"; gene_id "MSTRG.2022"; exon_number "2";
10	StringTie	transcript	42863852	42878191	.	-	.	transcript_id "MSTRG.2022.37"; gene_id "MSTRG.2022"; xloc "XLOC_001471"; class_code "u"; tss_id "TSS2852";
10	StringTie	exon	42863852	42864142	.	-	.	transcript_id "MSTRG.2022.37"; gene_id "MSTRG.2022"; exon_number "1";
10	StringTie	exon	42877898	42878191	.	-	.	transcript_id "MSTRG.2022.37"; gene_id "MSTRG.2022"; exon_number "2";
10	StringTie	transcript	42863852	42878191	.	-	.	transcript_id "MSTRG.2022.32"; gene_id "MSTRG.2022"; xloc "XLOC_001471"; class_code "u"; tss_id "TSS2852";
10	StringTie	exon	42863852	42864142	.	-	.	transcript_id "MSTRG.2022.32"; gene_id "MSTRG.2022"; exon_number "1";
10	StringTie	exon	42877895	42878191	.	-	.	transcript_id "MSTRG.2022.32"; gene_id "MSTRG.2022"; exon_number "2";
10	StringTie	transcript	42863852	42878191	.	-	.	transcript_id "MSTRG.2022.30"; gene_id "MSTRG.2022"; xloc "XLOC_001471"; class_code "u"; tss_id "TSS2852";
10	StringTie	exon	42863852	42864099	.	-	.	transcript_id "MSTRG.2022.30"; gene_id "MSTRG.2022"; exon_number "1";
10	StringTie	exon	42877895	42878191	.	-	.	transcript_id "MSTRG.2022.30"; gene_id "MSTRG.2022"; exon_number "2";
10	StringTie	transcript	42863852	42878191	.	-	.	transcript_id "MSTRG.2022.31"; gene_id "MSTRG.2022"; xloc "XLOC_001471"; class_code "u"; tss_id "TSS2852";
10	StringTie	exon	42863852	42864139	.	-	.	transcript_id "MSTRG.2022.31"; gene_id "MSTRG.2022"; exon_number "1";
10	StringTie	exon	42877936	42878191	.	-	.	transcript_id "MSTRG.2022.31"; gene_id "MSTRG.2022"; exon_number "2";
10	StringTie	transcript	42863852	42878191	.	-	.	transcript_id "MSTRG.2022.29"; gene_id "MSTRG.2022"; xloc "XLOC_001471"; class_code "u"; tss_id "TSS2852";
10	StringTie	exon	42863852	42864094	.	-	.	transcript_id "MSTRG.2022.29"; gene_id "MSTRG.2022"; exon_number "1";
10	StringTie	exon	42877917	42878191	.	-	.	transcript_id "MSTRG.2022.29"; gene_id "MSTRG.2022"; exon_number "2";
10	StringTie	transcript	42863852	42878191	.	-	.	transcript_id "MSTRG.2022.28"; gene_id "MSTRG.2022"; xloc "XLOC_001471"; class_code "u"; tss_id "TSS2852";
10	StringTie	exon	42863852	42864089	.	-	.	transcript_id "MSTRG.2022.28"; gene_id "MSTRG.2022"; exon_number "1";
10	StringTie	exon	42877915	42878191	.	-	.	transcript_id "MSTRG.2022.28"; gene_id "MSTRG.2022"; exon_number "2";
10	StringTie	transcript	42863853	42878191	.	-	.	transcript_id "MSTRG.2022.45"; gene_id "MSTRG.2022"; xloc "XLOC_001471"; class_code "u"; tss_id "TSS2852";
10	StringTie	exon	42863853	42864097	.	-	.	transcript_id "MSTRG.2022.45"; gene_id "MSTRG.2022"; exon_number "1";
10	StringTie	exon	42877917	42878191	.	-	.	transcript_id "MSTRG.2022.45"; gene_id "MSTRG.2022"; exon_number "2";
10	StringTie	transcript	42863853	42878191	.	-	.	transcript_id "MSTRG.2022.46"; gene_id "MSTRG.2022"; xloc "XLOC_001471"; class_code "u"; tss_id "TSS2852";
10	StringTie	exon	42863853	42864101	.	-	.	transcript_id "MSTRG.2022.46"; gene_id "MSTRG.2022"; exon_number "1";
10	StringTie	exon	42877938	42878191	.	-	.	transcript_id "MSTRG.2022.46"; gene_id "MSTRG.2022"; exon_number "2";
10	StringTie	transcript	42863853	42878191	.	-	.	transcript_id "MSTRG.2022.47"; gene_id "MSTRG.2022"; xloc "XLOC_001471"; class_code "u"; tss_id "TSS2852";
10	StringTie	exon	42863853	42864101	.	-	.	transcript_id "MSTRG.2022.47"; gene_id "MSTRG.2022"; exon_number "1";
10	StringTie	exon	42877904	42878191	.	-	.	transcript_id "MSTRG.2022.47"; gene_id "MSTRG.2022"; exon_number "2";
10	StringTie	transcript	42863853	42878191	.	-	.	transcript_id "MSTRG.2022.42"; gene_id "MSTRG.2022"; xloc "XLOC_001471"; class_code "u"; tss_id "TSS2852";
10	StringTie	exon	42863853	42864124	.	-	.	transcript_id "MSTRG.2022.42"; gene_id "MSTRG.2022"; exon_number "1";
10	StringTie	exon	42877917	42878191	.	-	.	transcript_id "MSTRG.2022.42"; gene_id "MSTRG.2022"; exon_number "2";
10	StringTie	transcript	42863853	42878191	.	-	.	transcript_id "MSTRG.2022.43"; gene_id "MSTRG.2022"; xloc "XLOC_001471"; class_code "u"; tss_id "TSS2852";
10	StringTie	exon	42863853	42864114	.	-	.	transcript_id "MSTRG.2022.43"; gene_id "MSTRG.2022"; exon_number "1";
10	StringTie	exon	42877898	42878191	.	-	.	transcript_id "MSTRG.2022.43"; gene_id "MSTRG.2022"; exon_number "2";
10	StringTie	transcript	42863853	42878191	.	-	.	transcript_id "MSTRG.2022.44"; gene_id "MSTRG.2022"; xloc "XLOC_001471"; class_code "u"; tss_id "TSS2852";
10	StringTie	exon	42863853	42864101	.	-	.	transcript_id "MSTRG.2022.44"; gene_id "MSTRG.2022"; exon_number "1";
10	StringTie	exon	42877899	42878191	.	-	.	transcript_id "MSTRG.2022.44"; gene_id "MSTRG.2022"; exon_number "2";
10	StringTie	transcript	42863853	42878191	.	-	.	transcript_id "MSTRG.2022.41"; gene_id "MSTRG.2022"; xloc "XLOC_001471"; class_code "u"; tss_id "TSS2852";
10	StringTie	exon	42863853	42864121	.	-	.	transcript_id "MSTRG.2022.41"; gene_id "MSTRG.2022"; exon_number "1";
10	StringTie	exon	42877897	42878191	.	-	.	transcript_id "MSTRG.2022.41"; gene_id "MSTRG.2022"; exon_number "2";
10	StringTie	transcript	42863853	42878191	.	-	.	transcript_id "MSTRG.2022.40"; gene_id "MSTRG.2022"; xloc "XLOC_001471"; class_code "u"; tss_id "TSS2852";
10	StringTie	exon	42863853	42864143	.	-	.	transcript_id "MSTRG.2022.40"; gene_id "MSTRG.2022"; exon_number "1";
10	StringTie	exon	42877904	42878191	.	-	.	transcript_id "MSTRG.2022.40"; gene_id "MSTRG.2022"; exon_number "2";
10	StringTie	transcript	42863853	42878191	.	-	.	transcript_id "MSTRG.2022.39"; gene_id "MSTRG.2022"; xloc "XLOC_001471"; class_code "u"; tss_id "TSS2852";
10	StringTie	exon	42863853	42864102	.	-	.	transcript_id "MSTRG.2022.39"; gene_id "MSTRG.2022"; exon_number "1";
10	StringTie	transcript	42863854	42878191	.	-	.	transcript_id "MSTRG.2022.55"; gene_id "MSTRG.2022"; xloc "XLOC_001471"; class_code "u"; tss_id "TSS2852";
10	StringTie	exon	42863854	42864102	.	-	.	transcript_id "MSTRG.2022.55"; gene_id "MSTRG.2022"; exon_number "1";
10	StringTie	exon	42877961	42878191	.	-	.	transcript_id "MSTRG.2022.55"; gene_id "MSTRG.2022"; exon_number "2";
10	StringTie	transcript	42863854	42878191	.	-	.	transcript_id "MSTRG.2022.52"; gene_id "MSTRG.2022"; xloc "XLOC_001471"; class_code "u"; tss_id "TSS2852";
10	StringTie	exon	42863854	42864118	.	-	.	transcript_id "MSTRG.2022.52"; gene_id "MSTRG.2022"; exon_number "1";
10	StringTie	exon	42877915	42878191	.	-	.	transcript_id "MSTRG.2022.52"; gene_id "MSTRG.2022"; exon_number "2";
10	StringTie	transcript	42863854	42878191	.	-	.	transcript_id "MSTRG.2022.53"; gene_id "MSTRG.2022"; xloc "XLOC_001471"; class_code "u"; tss_id "TSS2852";
10	StringTie	exon	42863854	42864100	.	-	.	transcript_id "MSTRG.2022.53"; gene_id "MSTRG.2022"; exon_number "1";
10	StringTie	exon	42877899	42878191	.	-	.	transcript_id "MSTRG.2022.53"; gene_id "MSTRG.2022"; exon_number "2";
10	StringTie	transcript	42863854	42878191	.	-	.	transcript_id "MSTRG.2022.54"; gene_id "MSTRG.2022"; xloc "XLOC_001471"; class_code "u"; tss_id "TSS2852";
10	StringTie	exon	42863854	42864107	.	-	.	transcript_id "MSTRG.2022.54"; gene_id "MSTRG.2022"; exon_number "1";
10	StringTie	exon	42877917	42878191	.	-	.	transcript_id "MSTRG.2022.54"; gene_id "MSTRG.2022"; exon_number "2";
10	StringTie	transcript	42863854	42878191	.	-	.	transcript_id "MSTRG.2022.50"; gene_id "MSTRG.2022"; xloc "XLOC_001471"; class_code "u"; tss_id "TSS2852";
10	StringTie	exon	42863854	42864138	.	-	.	transcript_id "MSTRG.2022.50"; gene_id "MSTRG.2022"; exon_number "1";
10	StringTie	transcript	42863854	42878191	.	-	.	transcript_id "MSTRG.2022.51"; gene_id "MSTRG.2022"; xloc "XLOC_001471"; class_code "u"; tss_id "TSS2852";
10	StringTie	exon	42863854	42864146	.	-	.	transcript_id "MSTRG.2022.51"; gene_id "MSTRG.2022"; exon_number "1";
10	StringTie	transcript	42863854	42878191	.	-	.	transcript_id "MSTRG.2022.49"; gene_id "MSTRG.2022"; xloc "XLOC_001471"; class_code "u"; tss_id "TSS2852";
10	StringTie	exon	42863854	42864098	.	-	.	transcript_id "MSTRG.2022.49"; gene_id "MSTRG.2022"; exon_number "1";
10	StringTie	exon	42877903	42878191	.	-	.	transcript_id "MSTRG.2022.49"; gene_id "MSTRG.2022"; exon_number "2";
10	StringTie	transcript	42863854	42878191	.	-	.	transcript_id "MSTRG.2022.48"; gene_id "MSTRG.2022"; xloc "XLOC_001471"; class_code "u"; tss_id "TSS2852";
10	StringTie	transcript	42863856	42878191	.	-	.	transcript_id "MSTRG.2022.65"; gene_id "MSTRG.2022"; xloc "XLOC_001471"; class_code "u"; tss_id "TSS2852";
10	StringTie	exon	42863856	42864079	.	-	.	transcript_id "MSTRG.2022.65"; gene_id "MSTRG.2022"; exon_number "1";
10	StringTie	transcript	42863856	42878191	.	-	.	transcript_id "MSTRG.2022.66"; gene_id "MSTRG.2022"; xloc "XLOC_001471"; class_code "u"; tss_id "TSS2852";
10	StringTie	exon	42863856	42864079	.	-	.	transcript_id "MSTRG.2022.66"; gene_id "MSTRG.2022"; exon_number "1";
10	StringTie	transcript	42863856	42878191	.	-	.	transcript_id "MSTRG.2022.67"; gene_id "MSTRG.2022"; xloc "XLOC_001471"; class_code "u"; tss_id "TSS2852";
10	StringTie	transcript	42863856	42878191	.	-	.	transcript_id "MSTRG.2022.68"; gene_id "MSTRG.2022"; xloc "XLOC_001471"; class_code "u"; tss_id "TSS2852";
10	StringTie	exon	42863856	42864152	.	-	.	transcript_id "MSTRG.2022.68"; gene_id "MSTRG.2022"; exon_number "1";
10	StringTie	exon	42877892	42878191	.	-	.	transcript_id "MSTRG.2022.68"; gene_id "MSTRG.2022"; exon_number "2";
10	StringTie	transcript	42863856	42878191	.	-	.	transcript_id "MSTRG.2022.69"; gene_id "MSTRG.2022"; xloc "XLOC_001471"; class_code "u"; tss_id "TSS2852";
10	StringTie	exon	42863856	42864123	.	-	.	transcript_id "MSTRG.2022.69"; gene_id "MSTRG.2022"; exon_number "1";
10	StringTie	exon	42877915	42878191	.	-	.	transcript_id "MSTRG.2022.69"; gene_id "MSTRG.2022"; exon_number "2";
10	StringTie	transcript	42863856	42878191	.	-	.	transcript_id "MSTRG.2022.64"; gene_id "MSTRG.2022"; xloc "XLOC_001471"; class_code "u"; tss_id "TSS2852";
10	StringTie	exon	42863856	42864076	.	-	.	transcript_id "MSTRG.2022.64"; gene_id "MSTRG.2022"; exon_number "1";
10	StringTie	transcript	42863856	42878191	.	-	.	transcript_id "MSTRG.2022.60"; gene_id "MSTRG.2022"; xloc "XLOC_001471"; class_code "u"; tss_id "TSS2852";
10	StringTie	transcript	42863856	42878191	.	-	.	transcript_id "MSTRG.2022.61"; gene_id "MSTRG.2022"; xloc "XLOC_001471"; class_code "u"; tss_id "TSS2852";
10	StringTie	exon	42863856	42864079	.	-	.	transcript_id "MSTRG.2022.61"; gene_id "MSTRG.2022"; exon_number "1";
10	StringTie	transcript	42863856	42878191	.	-	.	transcript_id "MSTRG.2022.62"; gene_id "MSTRG.2022"; xloc "XLOC_001471"; class_code "u"; tss_id "TSS2852";
10	StringTie	exon	42863856	42864079	.	-	.	transcript_id "MSTRG.2022.62"; gene_id "MSTRG.2022"; exon_number "1";
10	StringTie	exon	42877983	42878191	.	-	.	transcript_id "MSTRG.2022.62"; gene_id "MSTRG.2022"; exon_number "2";
10	StringTie	transcript	42863856	42878191	.	-	.	transcript_id "MSTRG.2022.63"; gene_id "MSTRG.2022"; xloc "XLOC_001471"; class_code "u"; tss_id "TSS2852";
10	StringTie	exon	42863856	42864095	.	-	.	transcript_id "MSTRG.2022.63"; gene_id "MSTRG.2022"; exon_number "1";
10	StringTie	transcript	42863856	42878191	.	-	.	transcript_id "MSTRG.2022.58"; gene_id "MSTRG.2022"; xloc "XLOC_001471"; class_code "u"; tss_id "TSS2852";
10	StringTie	exon	42863856	42864108	.	-	.	transcript_id "MSTRG.2022.58"; gene_id "MSTRG.2022"; exon_number "1";
10	StringTie	transcript	42863856	42878191	.	-	.	transcript_id "MSTRG.2022.59"; gene_id "MSTRG.2022"; xloc "XLOC_001471"; class_code "u"; tss_id "TSS2852";
10	StringTie	exon	42863856	42864138	.	-	.	transcript_id "MSTRG.2022.59"; gene_id "MSTRG.2022"; exon_number "1";
10	StringTie	exon	42877917	42878191	.	-	.	transcript_id "MSTRG.2022.59"; gene_id "MSTRG.2022"; exon_number "2";
10	StringTie	transcript	42863856	42878191	.	-	.	transcript_id "MSTRG.2022.57"; gene_id "MSTRG.2022"; xloc "XLOC_001471"; class_code "u"; tss_id "TSS2852";
10	StringTie	exon	42877983	42878191	.	-	.	transcript_id "MSTRG.2022.57"; gene_id "MSTRG.2022"; exon_number "2";
10	StringTie	transcript	42863856	42878191	.	-	.	transcript_id "MSTRG.2022.56"; gene_id "MSTRG.2022"; xloc "XLOC_001471"; class_code "u"; tss_id "TSS2852";
10	StringTie	exon	42877899	42878191	.	-	.	transcript_id "MSTRG.2022.56"; gene_id "MSTRG.2022"; exon_number "2";
10	StringTie	transcript	45070002	45088563	.	-	.	transcript_id "MSTRG.2066.1"; gene_id "MSTRG.2066"; xloc "XLOC_001483"; class_code "u"; tss_id "TSS2871";
10	StringTie	transcript	49842935	49859749	.	-	.	transcript_id "MSTRG.2112.1"; gene_id "MSTRG.2112"; xloc "XLOC_001495"; class_code "u"; tss_id "TSS2893";
10	StringTie	exon	49842935	49843205	.	-	.	transcript_id "MSTRG.2112.1"; gene_id "MSTRG.2112"; exon_number "1";
10	StringTie	transcript	51240561	51247482	.	-	.	transcript_id "MSTRG.2123.1"; gene_id "MSTRG.2123"; xloc "XLOC_001499"; class_code "u"; tss_id "TSS2897";
10	StringTie	transcript	54981226	54988827	.	-	.	transcript_id "MSTRG.2185.1"; gene_id "MSTRG.2185"; xloc "XLOC_001512"; class_code "u"; tss_id "TSS2917";
10	StringTie	exon	54981226	54981725	.	-	.	transcript_id "MSTRG.2185.1"; gene_id "MSTRG.2185"; exon_number "1";
10	StringTie	transcript	55094218	55112544	.	-	.	transcript_id "MSTRG.2188.1"; gene_id "MSTRG.2188"; xloc "XLOC_001514"; class_code "u"; tss_id "TSS2922";
10	StringTie	transcript	55094637	55112544	.	-	.	transcript_id "MSTRG.2188.2"; gene_id "MSTRG.2188"; xloc "XLOC_001514"; class_code "u"; tss_id "TSS2922";
10	StringTie	transcript	59017191	59072041	.	-	.	transcript_id "MSTRG.2217.1"; gene_id "MSTRG.2217"; xloc "XLOC_001521"; class_code "u"; tss_id "TSS2934";
10	StringTie	exon	59017191	59018149	.	-	.	transcript_id "MSTRG.2217.1"; gene_id "MSTRG.2217"; exon_number "1";
10	StringTie	exon	59028319	59028746	.	-	.	transcript_id "MSTRG.2217.1"; gene_id "MSTRG.2217"; exon_number "4";
10	StringTie	exon	59029227	59030018	.	-	.	transcript_id "MSTRG.2217.1"; gene_id "MSTRG.2217"; exon_number "5";
10	StringTie	exon	59068084	59069390	.	-	.	transcript_id "MSTRG.2217.1"; gene_id "MSTRG.2217"; exon_number "9";
10	StringTie	exon	59069942	59072041	.	-	.	transcript_id "MSTRG.2217.1"; gene_id "MSTRG.2217"; exon_number "10";
10	StringTie	transcript	59017885	59070953	.	-	.	transcript_id "MSTRG.2217.2"; gene_id "MSTRG.2217"; xloc "XLOC_001521"; class_code "u"; tss_id "TSS2935";
10	StringTie	exon	59017885	59018149	.	-	.	transcript_id "MSTRG.2217.2"; gene_id "MSTRG.2217"; exon_number "1";
10	StringTie	exon	59029227	59030018	.	-	.	transcript_id "MSTRG.2217.2"; gene_id "MSTRG.2217"; exon_number "5";
10	StringTie	exon	59069942	59070953	.	-	.	transcript_id "MSTRG.2217.2"; gene_id "MSTRG.2217"; exon_number "9";
10	StringTie	transcript	59027271	59063490	.	-	.	transcript_id "MSTRG.2217.3"; gene_id "MSTRG.2217"; xloc "XLOC_001521"; class_code "u"; tss_id "TSS2936";
10	StringTie	exon	59029227	59030018	.	-	.	transcript_id "MSTRG.2217.3"; gene_id "MSTRG.2217"; exon_number "4";
10	StringTie	transcript	59029897	59034096	.	-	.	transcript_id "MSTRG.2217.4"; gene_id "MSTRG.2217"; xloc "XLOC_001521"; class_code "u"; tss_id "TSS2937";
10	StringTie	transcript	60177946	60187048	.	-	.	transcript_id "MSTRG.2228.1"; gene_id "MSTRG.2228"; xloc "XLOC_001526"; class_code "u"; tss_id "TSS2942";
10	StringTie	exon	60177946	60179554	.	-	.	transcript_id "MSTRG.2228.1"; gene_id "MSTRG.2228"; exon_number "1";
10	StringTie	exon	60186812	60187048	.	-	.	transcript_id "MSTRG.2228.1"; gene_id "MSTRG.2228"; exon_number "3";
10	StringTie	transcript	61085340	61132042	.	-	.	transcript_id "MSTRG.2230.1"; gene_id "MSTRG.2230"; xloc "XLOC_001530"; class_code "u"; tss_id "TSS2948";
10	StringTie	exon	61085340	61085670	.	-	.	transcript_id "MSTRG.2230.1"; gene_id "MSTRG.2230"; exon_number "1";
10	StringTie	exon	61131546	61132042	.	-	.	transcript_id "MSTRG.2230.1"; gene_id "MSTRG.2230"; exon_number "2";
10	StringTie	transcript	61405947	61408750	.	-	.	transcript_id "MSTRG.2241.2"; gene_id "MSTRG.2241"; xloc "XLOC_001532"; class_code "u"; tss_id "TSS2952";
10	StringTie	exon	61408370	61408750	.	-	.	transcript_id "MSTRG.2241.2"; gene_id "MSTRG.2241"; exon_number "2";
10	StringTie	transcript	61589571	61593731	.	-	.	transcript_id "MSTRG.2245.1"; gene_id "MSTRG.2245"; xloc "XLOC_001533"; class_code "u"; tss_id "TSS2953";
10	StringTie	exon	61589571	61592185	.	-	.	transcript_id "MSTRG.2245.1"; gene_id "MSTRG.2245"; exon_number "1";
10	StringTie	exon	61592235	61593731	.	-	.	transcript_id "MSTRG.2245.1"; gene_id "MSTRG.2245"; exon_number "2";
10	StringTie	transcript	65101063	65102546	.	-	.	transcript_id "MSTRG.2266.16"; gene_id "MSTRG.2266"; xloc "XLOC_001538"; class_code "u"; tss_id "TSS2963";
10	StringTie	exon	65101063	65101393	.	-	.	transcript_id "MSTRG.2266.16"; gene_id "MSTRG.2266"; exon_number "1";
10	StringTie	transcript	65103611	65106396	.	-	.	transcript_id "MSTRG.2266.17"; gene_id "MSTRG.2266"; xloc "XLOC_001538"; class_code "u"; tss_id "TSS2964";
10	StringTie	exon	65105784	65106396	.	-	.	transcript_id "MSTRG.2266.17"; gene_id "MSTRG.2266"; exon_number "2";
10	StringTie	transcript	67569465	67570476	.	-	.	transcript_id "MSTRG.2284.1"; gene_id "MSTRG.2284"; xloc "XLOC_001551"; class_code "u"; tss_id "TSS2981";
10	StringTie	exon	67569990	67570476	.	-	.	transcript_id "MSTRG.2284.1"; gene_id "MSTRG.2284"; exon_number "2";
10	StringTie	transcript	67569470	67572801	.	-	.	transcript_id "MSTRG.2284.2"; gene_id "MSTRG.2284"; xloc "XLOC_001551"; class_code "u"; tss_id "TSS2982";
10	StringTie	exon	67569470	67570476	.	-	.	transcript_id "MSTRG.2284.2"; gene_id "MSTRG.2284"; exon_number "1";
10	StringTie	exon	67570647	67572801	.	-	.	transcript_id "MSTRG.2284.2"; gene_id "MSTRG.2284"; exon_number "2";
10	StringTie	transcript	67569499	67570476	.	-	.	transcript_id "MSTRG.2284.3"; gene_id "MSTRG.2284"; xloc "XLOC_001551"; class_code "u"; tss_id "TSS2981";
10	StringTie	exon	67569778	67570476	.	-	.	transcript_id "MSTRG.2284.3"; gene_id "MSTRG.2284"; exon_number "2";
10	StringTie	transcript	69936889	69957626	.	-	.	transcript_id "MSTRG.2322.1"; gene_id "MSTRG.2322"; xloc "XLOC_001560"; class_code "u"; tss_id "TSS2993";
10	StringTie	exon	69936889	69940082	.	-	.	transcript_id "MSTRG.2322.1"; gene_id "MSTRG.2322"; exon_number "1";
10	StringTie	transcript	70822609	70838958	.	-	.	transcript_id "MSTRG.2330.2"; gene_id "MSTRG.2330"; xloc "XLOC_001565"; class_code "u"; tss_id "TSS2999";
10	StringTie	exon	70822609	70823654	.	-	.	transcript_id "MSTRG.2330.2"; gene_id "MSTRG.2330"; exon_number "1";
10	StringTie	exon	70824273	70824525	.	-	.	transcript_id "MSTRG.2330.2"; gene_id "MSTRG.2330"; exon_number "2";
10	StringTie	exon	70838372	70838958	.	-	.	transcript_id "MSTRG.2330.2"; gene_id "MSTRG.2330"; exon_number "6";
10	StringTie	transcript	70823895	70838958	.	-	.	transcript_id "MSTRG.2330.3"; gene_id "MSTRG.2330"; xloc "XLOC_001565"; class_code "u"; tss_id "TSS2999";
10	StringTie	exon	70823895	70828226	.	-	.	transcript_id "MSTRG.2330.3"; gene_id "MSTRG.2330"; exon_number "1";
10	StringTie	exon	70838372	70838958	.	-	.	transcript_id "MSTRG.2330.3"; gene_id "MSTRG.2330"; exon_number "4";
10	StringTie	transcript	70823994	70838371	.	-	.	transcript_id "MSTRG.2330.5"; gene_id "MSTRG.2330"; xloc "XLOC_001565"; class_code "u"; tss_id "TSS3000";
10	StringTie	exon	70823994	70824795	.	-	.	transcript_id "MSTRG.2330.5"; gene_id "MSTRG.2330"; exon_number "1";
10	StringTie	exon	70838013	70838371	.	-	.	transcript_id "MSTRG.2330.5"; gene_id "MSTRG.2330"; exon_number "4";
10	StringTie	transcript	70823994	70838958	.	-	.	transcript_id "MSTRG.2330.4"; gene_id "MSTRG.2330"; xloc "XLOC_001565"; class_code "u"; tss_id "TSS2999";
10	StringTie	exon	70823994	70824795	.	-	.	transcript_id "MSTRG.2330.4"; gene_id "MSTRG.2330"; exon_number "1";
10	StringTie	exon	70838372	70838958	.	-	.	transcript_id "MSTRG.2330.4"; gene_id "MSTRG.2330"; exon_number "4";
10	StringTie	transcript	70824690	70838958	.	-	.	transcript_id "MSTRG.2330.7"; gene_id "MSTRG.2330"; xloc "XLOC_001565"; class_code "u"; tss_id "TSS2999";
10	StringTie	exon	70838372	70838958	.	-	.	transcript_id "MSTRG.2330.7"; gene_id "MSTRG.2330"; exon_number "5";
10	StringTie	transcript	70824690	70838958	.	-	.	transcript_id "MSTRG.2330.6"; gene_id "MSTRG.2330"; xloc "XLOC_001565"; class_code "u"; tss_id "TSS2999";
10	StringTie	exon	70836701	70837319	.	-	.	transcript_id "MSTRG.2330.6"; gene_id "MSTRG.2330"; exon_number "3";
10	StringTie	exon	70838372	70838958	.	-	.	transcript_id "MSTRG.2330.6"; gene_id "MSTRG.2330"; exon_number "4";
10	StringTie	transcript	70824868	70838958	.	-	.	transcript_id "MSTRG.2330.8"; gene_id "MSTRG.2330"; xloc "XLOC_001565"; class_code "u"; tss_id "TSS2999";
10	StringTie	exon	70824868	70828226	.	-	.	transcript_id "MSTRG.2330.8"; gene_id "MSTRG.2330"; exon_number "1";
10	StringTie	exon	70838372	70838958	.	-	.	transcript_id "MSTRG.2330.8"; gene_id "MSTRG.2330"; exon_number "4";
10	StringTie	transcript	70824946	70838958	.	-	.	transcript_id "MSTRG.2330.9"; gene_id "MSTRG.2330"; xloc "XLOC_001565"; class_code "u"; tss_id "TSS2999";
10	StringTie	exon	70824946	70828226	.	-	.	transcript_id "MSTRG.2330.9"; gene_id "MSTRG.2330"; exon_number "1";
10	StringTie	exon	70838013	70838958	.	-	.	transcript_id "MSTRG.2330.9"; gene_id "MSTRG.2330"; exon_number "4";
10	StringTie	transcript	72298860	72299176	.	-	.	transcript_id "MSTRG.2333.1"; gene_id "MSTRG.2333"; xloc "XLOC_001572"; class_code "u"; tss_id "TSS3011";
10	StringTie	transcript	72298875	72299279	.	-	.	transcript_id "MSTRG.2333.2"; gene_id "MSTRG.2333"; xloc "XLOC_001572"; class_code "u"; tss_id "TSS3012";
10	StringTie	exon	72298875	72299106	.	-	.	transcript_id "MSTRG.2333.2"; gene_id "MSTRG.2333"; exon_number "1";
10	StringTie	transcript	73932245	73947982	.	-	.	transcript_id "MSTRG.2357.8"; gene_id "MSTRG.2357"; xloc "XLOC_001580"; class_code "u"; tss_id "TSS3026";
10	StringTie	exon	73932245	73932480	.	-	.	transcript_id "MSTRG.2357.8"; gene_id "MSTRG.2357"; exon_number "1";
10	StringTie	transcript	74736375	74755651	.	-	.	transcript_id "MSTRG.2367.1"; gene_id "MSTRG.2367"; xloc "XLOC_001584"; class_code "u"; tss_id "TSS3030";
10	StringTie	exon	74755414	74755651	.	-	.	transcript_id "MSTRG.2367.1"; gene_id "MSTRG.2367"; exon_number "2";
10	StringTie	transcript	74736520	74755651	.	-	.	transcript_id "MSTRG.2367.2"; gene_id "MSTRG.2367"; xloc "XLOC_001584"; class_code "u"; tss_id "TSS3030";
10	StringTie	exon	74736520	74737091	.	-	.	transcript_id "MSTRG.2367.2"; gene_id "MSTRG.2367"; exon_number "1";
10	StringTie	exon	74755047	74755651	.	-	.	transcript_id "MSTRG.2367.2"; gene_id "MSTRG.2367"; exon_number "2";
10	StringTie	transcript	81800880	81803957	.	-	.	transcript_id "MSTRG.2484.1"; gene_id "MSTRG.2484"; xloc "XLOC_001609"; class_code "u"; tss_id "TSS3066";
10	StringTie	exon	81800880	81802391	.	-	.	transcript_id "MSTRG.2484.1"; gene_id "MSTRG.2484"; exon_number "1";
10	StringTie	exon	81802447	81803957	.	-	.	transcript_id "MSTRG.2484.1"; gene_id "MSTRG.2484"; exon_number "2";
10	StringTie	transcript	83480576	83481217	.	-	.	transcript_id "MSTRG.2521.1"; gene_id "MSTRG.2521"; xloc "XLOC_001620"; class_code "u"; tss_id "TSS3079";
10	StringTie	exon	83480807	83481217	.	-	.	transcript_id "MSTRG.2521.1"; gene_id "MSTRG.2521"; exon_number "2";
10	StringTie	transcript	85462989	85463573	.	-	.	transcript_id "MSTRG.2535.1"; gene_id "MSTRG.2535"; xloc "XLOC_001626"; class_code "u"; tss_id "TSS3103";
10	StringTie	exon	85462989	85463402	.	-	.	transcript_id "MSTRG.2535.1"; gene_id "MSTRG.2535"; exon_number "1";
10	StringTie	transcript	85462990	85463534	.	-	.	transcript_id "MSTRG.2535.2"; gene_id "MSTRG.2535"; xloc "XLOC_001626"; class_code "u"; tss_id "TSS3103";
10	StringTie	exon	85462990	85463304	.	-	.	transcript_id "MSTRG.2535.2"; gene_id "MSTRG.2535"; exon_number "1";
10	StringTie	exon	85463332	85463534	.	-	.	transcript_id "MSTRG.2535.2"; gene_id "MSTRG.2535"; exon_number "2";
10	StringTie	transcript	87828016	87832404	.	-	.	transcript_id "MSTRG.2598.1"; gene_id "MSTRG.2598"; xloc "XLOC_001645"; class_code "u"; tss_id "TSS3137";
10	StringTie	exon	87828370	87832404	.	-	.	transcript_id "MSTRG.2598.1"; gene_id "MSTRG.2598"; exon_number "2";
10	StringTie	transcript	88996358	89025509	.	-	.	transcript_id "MSTRG.2613.1"; gene_id "MSTRG.2613"; xloc "XLOC_001648"; class_code "u"; tss_id "TSS3141";
10	StringTie	exon	88996358	88996589	.	-	.	transcript_id "MSTRG.2613.1"; gene_id "MSTRG.2613"; exon_number "1";
10	StringTie	exon	89022682	89023000	.	-	.	transcript_id "MSTRG.2613.1"; gene_id "MSTRG.2613"; exon_number "3";
10	StringTie	exon	89024405	89025509	.	-	.	transcript_id "MSTRG.2613.1"; gene_id "MSTRG.2613"; exon_number "4";
10	StringTie	transcript	89002567	89025509	.	-	.	transcript_id "MSTRG.2613.2"; gene_id "MSTRG.2613"; xloc "XLOC_001648"; class_code "u"; tss_id "TSS3141";
10	StringTie	exon	89002567	89003262	.	-	.	transcript_id "MSTRG.2613.2"; gene_id "MSTRG.2613"; exon_number "1";
10	StringTie	exon	89022682	89023000	.	-	.	transcript_id "MSTRG.2613.2"; gene_id "MSTRG.2613"; exon_number "2";
10	StringTie	exon	89024484	89025509	.	-	.	transcript_id "MSTRG.2613.2"; gene_id "MSTRG.2613"; exon_number "3";
10	StringTie	transcript	89012555	89025509	.	-	.	transcript_id "MSTRG.2613.3"; gene_id "MSTRG.2613"; xloc "XLOC_001648"; class_code "u"; tss_id "TSS3141";
10	StringTie	exon	89012555	89013660	.	-	.	transcript_id "MSTRG.2613.3"; gene_id "MSTRG.2613"; exon_number "1";
10	StringTie	exon	89022682	89023000	.	-	.	transcript_id "MSTRG.2613.3"; gene_id "MSTRG.2613"; exon_number "2";
10	StringTie	exon	89024535	89025509	.	-	.	transcript_id "MSTRG.2613.3"; gene_id "MSTRG.2613"; exon_number "3";
10	StringTie	transcript	89044784	89048307	.	-	.	transcript_id "MSTRG.2616.1"; gene_id "MSTRG.2616"; xloc "XLOC_001650"; class_code "u"; tss_id "TSS3143";
10	StringTie	exon	89044784	89047193	.	-	.	transcript_id "MSTRG.2616.1"; gene_id "MSTRG.2616"; exon_number "1";
10	StringTie	exon	89047336	89048307	.	-	.	transcript_id "MSTRG.2616.1"; gene_id "MSTRG.2616"; exon_number "2";
10	StringTie	transcript	89245267	89248911	.	-	.	transcript_id "MSTRG.2607.1"; gene_id "MSTRG.2607"; xloc "XLOC_001652"; class_code "u"; tss_id "TSS3145";
10	StringTie	exon	89245267	89246221	.	-	.	transcript_id "MSTRG.2607.1"; gene_id "MSTRG.2607"; exon_number "1";
10	StringTie	exon	89246256	89248911	.	-	.	transcript_id "MSTRG.2607.1"; gene_id "MSTRG.2607"; exon_number "2";
10	StringTie	transcript	89589284	89589646	.	-	.	transcript_id "MSTRG.2623.1"; gene_id "MSTRG.2623"; xloc "XLOC_001656"; class_code "u"; tss_id "TSS3150";
10	StringTie	transcript	101803230	101823476	.	-	.	transcript_id "MSTRG.2689.1"; gene_id "MSTRG.2689"; xloc "XLOC_001675"; class_code "u"; tss_id "TSS3184";
10	StringTie	exon	101803230	101803742	.	-	.	transcript_id "MSTRG.2689.1"; gene_id "MSTRG.2689"; exon_number "1";
10	StringTie	exon	101823248	101823476	.	-	.	transcript_id "MSTRG.2689.1"; gene_id "MSTRG.2689"; exon_number "2";
10	StringTie	transcript	103894798	103899082	.	-	.	transcript_id "MSTRG.2719.2"; gene_id "MSTRG.2719"; xloc "XLOC_001681"; class_code "u"; tss_id "TSS3203";
10	StringTie	exon	103898555	103899082	.	-	.	transcript_id "MSTRG.2719.2"; gene_id "MSTRG.2719"; exon_number "2";
10	StringTie	transcript	104174971	104176845	.	-	.	transcript_id "MSTRG.2730.1"; gene_id "MSTRG.2730"; xloc "XLOC_001684"; class_code "u"; tss_id "TSS3207";
10	StringTie	exon	104174971	104176246	.	-	.	transcript_id "MSTRG.2730.1"; gene_id "MSTRG.2730"; exon_number "1";
10	StringTie	exon	104176515	104176845	.	-	.	transcript_id "MSTRG.2730.1"; gene_id "MSTRG.2730"; exon_number "2";
10	StringTie	transcript	104174974	104176845	.	-	.	transcript_id "MSTRG.2730.4"; gene_id "MSTRG.2730"; xloc "XLOC_001684"; class_code "u"; tss_id "TSS3207";
10	StringTie	exon	104174974	104176243	.	-	.	transcript_id "MSTRG.2730.4"; gene_id "MSTRG.2730"; exon_number "1";
10	StringTie	transcript	104174974	104176845	.	-	.	transcript_id "MSTRG.2730.3"; gene_id "MSTRG.2730"; xloc "XLOC_001684"; class_code "u"; tss_id "TSS3207";
10	StringTie	exon	104174974	104176398	.	-	.	transcript_id "MSTRG.2730.3"; gene_id "MSTRG.2730"; exon_number "1";
10	StringTie	exon	104176514	104176845	.	-	.	transcript_id "MSTRG.2730.3"; gene_id "MSTRG.2730"; exon_number "2";
10	StringTie	transcript	104174974	104176845	.	-	.	transcript_id "MSTRG.2730.2"; gene_id "MSTRG.2730"; xloc "XLOC_001684"; class_code "u"; tss_id "TSS3207";
10	StringTie	exon	104174974	104176246	.	-	.	transcript_id "MSTRG.2730.2"; gene_id "MSTRG.2730"; exon_number "1";
10	StringTie	exon	104176400	104176845	.	-	.	transcript_id "MSTRG.2730.2"; gene_id "MSTRG.2730"; exon_number "2";
10	StringTie	transcript	104174977	104176845	.	-	.	transcript_id "MSTRG.2730.5"; gene_id "MSTRG.2730"; xloc "XLOC_001684"; class_code "u"; tss_id "TSS3207";
10	StringTie	exon	104174977	104176400	.	-	.	transcript_id "MSTRG.2730.5"; gene_id "MSTRG.2730"; exon_number "1";
10	StringTie	exon	104176452	104176845	.	-	.	transcript_id "MSTRG.2730.5"; gene_id "MSTRG.2730"; exon_number "2";
10	StringTie	transcript	104175001	104176845	.	-	.	transcript_id "MSTRG.2730.8"; gene_id "MSTRG.2730"; xloc "XLOC_001684"; class_code "u"; tss_id "TSS3207";
10	StringTie	exon	104175001	104175876	.	-	.	transcript_id "MSTRG.2730.8"; gene_id "MSTRG.2730"; exon_number "1";
10	StringTie	exon	104175921	104176709	.	-	.	transcript_id "MSTRG.2730.8"; gene_id "MSTRG.2730"; exon_number "2";
10	StringTie	transcript	104175001	104176845	.	-	.	transcript_id "MSTRG.2730.7"; gene_id "MSTRG.2730"; xloc "XLOC_001684"; class_code "u"; tss_id "TSS3207";
10	StringTie	exon	104175001	104176399	.	-	.	transcript_id "MSTRG.2730.7"; gene_id "MSTRG.2730"; exon_number "1";
10	StringTie	transcript	104175001	104176845	.	-	.	transcript_id "MSTRG.2730.6"; gene_id "MSTRG.2730"; xloc "XLOC_001684"; class_code "u"; tss_id "TSS3207";
10	StringTie	exon	104175001	104176246	.	-	.	transcript_id "MSTRG.2730.6"; gene_id "MSTRG.2730"; exon_number "1";
10	StringTie	transcript	104175002	104176845	.	-	.	transcript_id "MSTRG.2730.9"; gene_id "MSTRG.2730"; xloc "XLOC_001684"; class_code "u"; tss_id "TSS3207";
10	StringTie	exon	104175002	104176514	.	-	.	transcript_id "MSTRG.2730.9"; gene_id "MSTRG.2730"; exon_number "1";
10	StringTie	exon	104176566	104176845	.	-	.	transcript_id "MSTRG.2730.9"; gene_id "MSTRG.2730"; exon_number "2";
11	StringTie	transcript	448933	456798	.	+	.	transcript_id "MSTRG.2748.1"; gene_id "MSTRG.2748"; xloc "XLOC_001686"; class_code "u"; tss_id "TSS3209";
11	StringTie	transcript	650597	656303	.	+	.	transcript_id "MSTRG.2739.1"; gene_id "MSTRG.2739"; xloc "XLOC_001688"; class_code "u"; tss_id "TSS3214";
11	StringTie	transcript	816176	878856	.	+	.	transcript_id "MSTRG.2740.1"; gene_id "MSTRG.2740"; xloc "XLOC_001689"; class_code "u"; tss_id "TSS3215";
11	StringTie	exon	816176	816547	.	+	.	transcript_id "MSTRG.2740.1"; gene_id "MSTRG.2740"; exon_number "1";
11	StringTie	exon	878448	878856	.	+	.	transcript_id "MSTRG.2740.1"; gene_id "MSTRG.2740"; exon_number "3";
11	StringTie	transcript	816277	878856	.	+	.	transcript_id "MSTRG.2740.2"; gene_id "MSTRG.2740"; xloc "XLOC_001689"; class_code "u"; tss_id "TSS3216";
11	StringTie	exon	816277	816547	.	+	.	transcript_id "MSTRG.2740.2"; gene_id "MSTRG.2740"; exon_number "1";
11	StringTie	exon	878448	878856	.	+	.	transcript_id "MSTRG.2740.2"; gene_id "MSTRG.2740"; exon_number "2";
11	StringTie	transcript	2393174	2397631	.	+	.	transcript_id "MSTRG.2778.2"; gene_id "MSTRG.2778"; xloc "XLOC_001702"; class_code "u"; tss_id "TSS3231";
11	StringTie	exon	2393174	2393633	.	+	.	transcript_id "MSTRG.2778.2"; gene_id "MSTRG.2778"; exon_number "1";
11	StringTie	exon	2394769	2397631	.	+	.	transcript_id "MSTRG.2778.2"; gene_id "MSTRG.2778"; exon_number "3";
11	StringTie	transcript	2393242	2400964	.	+	.	transcript_id "MSTRG.2778.4"; gene_id "MSTRG.2778"; xloc "XLOC_001702"; class_code "u"; tss_id "TSS3231";
11	StringTie	exon	2394769	2400964	.	+	.	transcript_id "MSTRG.2778.4"; gene_id "MSTRG.2778"; exon_number "2";
11	StringTie	transcript	2393374	2400964	.	+	.	transcript_id "MSTRG.2778.6"; gene_id "MSTRG.2778"; xloc "XLOC_001702"; class_code "u"; tss_id "TSS3232";
11	StringTie	exon	2393374	2393633	.	+	.	transcript_id "MSTRG.2778.6"; gene_id "MSTRG.2778"; exon_number "1";
11	StringTie	exon	2394769	2400964	.	+	.	transcript_id "MSTRG.2778.6"; gene_id "MSTRG.2778"; exon_number "3";
11	StringTie	transcript	2393403	2401632	.	+	.	transcript_id "MSTRG.2778.7"; gene_id "MSTRG.2778"; xloc "XLOC_001702"; class_code "u"; tss_id "TSS3232";
11	StringTie	exon	2393403	2393667	.	+	.	transcript_id "MSTRG.2778.7"; gene_id "MSTRG.2778"; exon_number "1";
11	StringTie	exon	2394769	2401632	.	+	.	transcript_id "MSTRG.2778.7"; gene_id "MSTRG.2778"; exon_number "3";
11	StringTie	transcript	4948359	4976612	.	+	.	transcript_id "MSTRG.2826.1"; gene_id "MSTRG.2826"; xloc "XLOC_001716"; class_code "u"; tss_id "TSS3258";
11	StringTie	exon	4948359	4948679	.	+	.	transcript_id "MSTRG.2826.1"; gene_id "MSTRG.2826"; exon_number "1";
11	StringTie	exon	4976016	4976612	.	+	.	transcript_id "MSTRG.2826.1"; gene_id "MSTRG.2826"; exon_number "2";
11	StringTie	transcript	6150283	6150610	.	+	.	transcript_id "MSTRG.2847.1"; gene_id "MSTRG.2847"; xloc "XLOC_001722"; class_code "u"; tss_id "TSS3265";
11	StringTie	exon	6150394	6150610	.	+	.	transcript_id "MSTRG.2847.1"; gene_id "MSTRG.2847"; exon_number "2";
11	StringTie	transcript	6487510	6572537	.	+	.	transcript_id "MSTRG.2875.1"; gene_id "MSTRG.2875"; xloc "XLOC_001724"; class_code "u"; tss_id "TSS3268";
11	StringTie	exon	6570824	6572537	.	+	.	transcript_id "MSTRG.2875.1"; gene_id "MSTRG.2875"; exon_number "4";
11	StringTie	transcript	6513802	6559940	.	+	.	transcript_id "MSTRG.2875.2"; gene_id "MSTRG.2875"; xloc "XLOC_001724"; class_code "u"; tss_id "TSS3269";
11	StringTie	exon	6559277	6559940	.	+	.	transcript_id "MSTRG.2875.2"; gene_id "MSTRG.2875"; exon_number "3";
11	StringTie	transcript	6513859	6570092	.	+	.	transcript_id "MSTRG.2875.6"; gene_id "MSTRG.2875"; xloc "XLOC_001724"; class_code "u"; tss_id "TSS3269";
11	StringTie	exon	6569126	6570092	.	+	.	transcript_id "MSTRG.2875.6"; gene_id "MSTRG.2875"; exon_number "3";
11	StringTie	transcript	6513922	6565355	.	+	.	transcript_id "MSTRG.2875.10"; gene_id "MSTRG.2875"; xloc "XLOC_001724"; class_code "u"; tss_id "TSS3270";
11	StringTie	exon	6565143	6565355	.	+	.	transcript_id "MSTRG.2875.10"; gene_id "MSTRG.2875"; exon_number "3";
11	StringTie	transcript	6513923	6567228	.	+	.	transcript_id "MSTRG.2875.11"; gene_id "MSTRG.2875"; xloc "XLOC_001724"; class_code "u"; tss_id "TSS3270";
11	StringTie	exon	6566370	6567228	.	+	.	transcript_id "MSTRG.2875.11"; gene_id "MSTRG.2875"; exon_number "3";
11	StringTie	transcript	10221790	10225353	.	+	.	transcript_id "MSTRG.2914.1"; gene_id "MSTRG.2914"; xloc "XLOC_001747"; class_code "u"; tss_id "TSS3310";
11	StringTie	transcript	10739554	10744394	.	+	.	transcript_id "MSTRG.2929.1"; gene_id "MSTRG.2929"; xloc "XLOC_001753"; class_code "u"; tss_id "TSS3323";
11	StringTie	exon	10739554	10739803	.	+	.	transcript_id "MSTRG.2929.1"; gene_id "MSTRG.2929"; exon_number "1";
11	StringTie	exon	10744192	10744394	.	+	.	transcript_id "MSTRG.2929.1"; gene_id "MSTRG.2929"; exon_number "2";
11	StringTie	transcript	13270115	13294208	.	+	.	transcript_id "MSTRG.2971.1"; gene_id "MSTRG.2971"; xloc "XLOC_001765"; class_code "u"; tss_id "TSS3346";
11	StringTie	transcript	13419947	13424748	.	+	.	transcript_id "MSTRG.2959.3"; gene_id "MSTRG.2959"; xloc "XLOC_001767"; class_code "u"; tss_id "TSS3351";
11	StringTie	exon	13419947	13420402	.	+	.	transcript_id "MSTRG.2959.3"; gene_id "MSTRG.2959"; exon_number "1";
11	StringTie	exon	13422790	13424748	.	+	.	transcript_id "MSTRG.2959.3"; gene_id "MSTRG.2959"; exon_number "2";
11	StringTie	transcript	14502871	14540898	.	+	.	transcript_id "MSTRG.2974.2"; gene_id "MSTRG.2974"; xloc "XLOC_001774"; class_code "u"; tss_id "TSS3362";
11	StringTie	exon	14502871	14503080	.	+	.	transcript_id "MSTRG.2974.2"; gene_id "MSTRG.2974"; exon_number "1";
11	StringTie	exon	14540411	14540898	.	+	.	transcript_id "MSTRG.2974.2"; gene_id "MSTRG.2974"; exon_number "2";
11	StringTie	transcript	14502871	14553269	.	+	.	transcript_id "MSTRG.2974.1"; gene_id "MSTRG.2974"; xloc "XLOC_001774"; class_code "u"; tss_id "TSS3362";
11	StringTie	exon	14502871	14503080	.	+	.	transcript_id "MSTRG.2974.1"; gene_id "MSTRG.2974"; exon_number "1";
11	StringTie	exon	14549796	14553269	.	+	.	transcript_id "MSTRG.2974.1"; gene_id "MSTRG.2974"; exon_number "2";
11	StringTie	transcript	19621836	19623808	.	+	.	transcript_id "MSTRG.3005.1"; gene_id "MSTRG.3005"; xloc "XLOC_001785"; class_code "u"; tss_id "TSS3392";
11	StringTie	exon	19621836	19622369	.	+	.	transcript_id "MSTRG.3005.1"; gene_id "MSTRG.3005"; exon_number "1";
11	StringTie	exon	19622838	19623808	.	+	.	transcript_id "MSTRG.3005.1"; gene_id "MSTRG.3005"; exon_number "2";
11	StringTie	transcript	25588299	25591007	.	+	.	transcript_id "MSTRG.3090.1"; gene_id "MSTRG.3090"; xloc "XLOC_001799"; class_code "u"; tss_id "TSS3415";
11	StringTie	exon	25588299	25590409	.	+	.	transcript_id "MSTRG.3090.1"; gene_id "MSTRG.3090"; exon_number "1";
11	StringTie	exon	25590795	25591007	.	+	.	transcript_id "MSTRG.3090.1"; gene_id "MSTRG.3090"; exon_number "2";
11	StringTie	transcript	26493166	26504379	.	+	.	transcript_id "MSTRG.3095.1"; gene_id "MSTRG.3095"; xloc "XLOC_001805"; class_code "u"; tss_id "TSS3424";
11	StringTie	exon	26493166	26493619	.	+	.	transcript_id "MSTRG.3095.1"; gene_id "MSTRG.3095"; exon_number "1";
11	StringTie	exon	26503766	26504379	.	+	.	transcript_id "MSTRG.3095.1"; gene_id "MSTRG.3095"; exon_number "2";
11	StringTie	transcript	27311152	27312727	.	+	.	transcript_id "MSTRG.3100.1"; gene_id "MSTRG.3100"; xloc "XLOC_001809"; class_code "u"; tss_id "TSS3428";
11	StringTie	transcript	29886708	29890100	.	+	.	transcript_id "MSTRG.3146.1"; gene_id "MSTRG.3146"; xloc "XLOC_001819"; class_code "u"; tss_id "TSS3449";
11	StringTie	exon	29886708	29886992	.	+	.	transcript_id "MSTRG.3146.1"; gene_id "MSTRG.3146"; exon_number "1";
11	StringTie	exon	29889710	29890100	.	+	.	transcript_id "MSTRG.3146.1"; gene_id "MSTRG.3146"; exon_number "2";
11	StringTie	transcript	43702475	43741807	.	+	.	transcript_id "MSTRG.3220.1"; gene_id "MSTRG.3220"; xloc "XLOC_001844"; class_code "u"; tss_id "TSS3500";
11	StringTie	exon	43739783	43741807	.	+	.	transcript_id "MSTRG.3220.1"; gene_id "MSTRG.3220"; exon_number "16";
11	StringTie	transcript	43883120	43884539	.	+	.	transcript_id "MSTRG.3221.1"; gene_id "MSTRG.3221"; xloc "XLOC_001846"; class_code "u"; tss_id "TSS3505";
11	StringTie	exon	43883120	43883988	.	+	.	transcript_id "MSTRG.3221.1"; gene_id "MSTRG.3221"; exon_number "1";
11	StringTie	exon	43884033	43884539	.	+	.	transcript_id "MSTRG.3221.1"; gene_id "MSTRG.3221"; exon_number "2";
11	StringTie	transcript	43957376	44042611	.	+	.	transcript_id "MSTRG.3224.1"; gene_id "MSTRG.3224"; xloc "XLOC_001848"; class_code "u"; tss_id "TSS3507";
11	StringTie	exon	43957616	43957850	.	+	.	transcript_id "MSTRG.3224.1"; gene_id "MSTRG.3224"; exon_number "2";
11	StringTie	exon	44041340	44042611	.	+	.	transcript_id "MSTRG.3224.1"; gene_id "MSTRG.3224"; exon_number "4";
11	StringTie	transcript	43957384	44042611	.	+	.	transcript_id "MSTRG.3224.2"; gene_id "MSTRG.3224"; xloc "XLOC_001848"; class_code "u"; tss_id "TSS3507";
11	StringTie	exon	43957616	43957850	.	+	.	transcript_id "MSTRG.3224.2"; gene_id "MSTRG.3224"; exon_number "2";
11	StringTie	exon	44041340	44042611	.	+	.	transcript_id "MSTRG.3224.2"; gene_id "MSTRG.3224"; exon_number "4";
11	StringTie	transcript	46146799	46155649	.	+	.	transcript_id "MSTRG.3244.1"; gene_id "MSTRG.3244"; xloc "XLOC_001855"; class_code "u"; tss_id "TSS3522";
11	StringTie	exon	46146799	46147720	.	+	.	transcript_id "MSTRG.3244.1"; gene_id "MSTRG.3244"; exon_number "1";
11	StringTie	exon	46153647	46155649	.	+	.	transcript_id "MSTRG.3244.1"; gene_id "MSTRG.3244"; exon_number "4";
11	StringTie	transcript	46985009	46985837	.	+	.	transcript_id "MSTRG.3272.1"; gene_id "MSTRG.3272"; xloc "XLOC_001864"; class_code "u"; tss_id "TSS3548";
11	StringTie	transcript	49857580	49861671	.	+	.	transcript_id "MSTRG.3331.1"; gene_id "MSTRG.3331"; xloc "XLOC_001886"; class_code "u"; tss_id "TSS3590";
11	StringTie	exon	49857580	49858178	.	+	.	transcript_id "MSTRG.3331.1"; gene_id "MSTRG.3331"; exon_number "1";
11	StringTie	exon	49858292	49861671	.	+	.	transcript_id "MSTRG.3331.1"; gene_id "MSTRG.3331"; exon_number "2";
11	StringTie	transcript	50484627	50501134	.	+	.	transcript_id "MSTRG.3333.1"; gene_id "MSTRG.3333"; xloc "XLOC_001888"; class_code "u"; tss_id "TSS3592";
11	StringTie	exon	50484627	50484900	.	+	.	transcript_id "MSTRG.3333.1"; gene_id "MSTRG.3333"; exon_number "1";
11	StringTie	exon	50500911	50501134	.	+	.	transcript_id "MSTRG.3333.1"; gene_id "MSTRG.3333"; exon_number "4";
11	StringTie	transcript	51727644	51743250	.	+	.	transcript_id "MSTRG.3334.1"; gene_id "MSTRG.3334"; xloc "XLOC_001889"; class_code "u"; tss_id "TSS3593";
11	StringTie	transcript	63461181	63476532	.	+	.	transcript_id "MSTRG.3402.1"; gene_id "MSTRG.3402"; xloc "XLOC_001907"; class_code "u"; tss_id "TSS3621";
11	StringTie	exon	63474107	63476532	.	+	.	transcript_id "MSTRG.3402.1"; gene_id "MSTRG.3402"; exon_number "2";
11	StringTie	transcript	63470508	63476532	.	+	.	transcript_id "MSTRG.3402.3"; gene_id "MSTRG.3402"; xloc "XLOC_001907"; class_code "u"; tss_id "TSS3622";
11	StringTie	exon	63473965	63476532	.	+	.	transcript_id "MSTRG.3402.3"; gene_id "MSTRG.3402"; exon_number "2";
11	StringTie	transcript	63470508	63543727	.	+	.	transcript_id "MSTRG.3402.2"; gene_id "MSTRG.3402"; xloc "XLOC_001907"; class_code "u"; tss_id "TSS3622";
11	StringTie	exon	63472984	63476065	.	+	.	transcript_id "MSTRG.3402.2"; gene_id "MSTRG.3402"; exon_number "2";
11	StringTie	exon	63543315	63543727	.	+	.	transcript_id "MSTRG.3402.2"; gene_id "MSTRG.3402"; exon_number "3";
11	StringTie	transcript	63470555	63476532	.	+	.	transcript_id "MSTRG.3402.4"; gene_id "MSTRG.3402"; xloc "XLOC_001907"; class_code "u"; tss_id "TSS3622";
11	StringTie	exon	63473965	63476532	.	+	.	transcript_id "MSTRG.3402.4"; gene_id "MSTRG.3402"; exon_number "3";
11	StringTie	transcript	63525471	63544062	.	+	.	transcript_id "MSTRG.3402.5"; gene_id "MSTRG.3402"; xloc "XLOC_001907"; class_code "u"; tss_id "TSS3623";
11	StringTie	exon	63531858	63532127	.	+	.	transcript_id "MSTRG.3402.5"; gene_id "MSTRG.3402"; exon_number "2";
11	StringTie	exon	63542298	63542505	.	+	.	transcript_id "MSTRG.3402.5"; gene_id "MSTRG.3402"; exon_number "3";
11	StringTie	exon	63542952	63544062	.	+	.	transcript_id "MSTRG.3402.5"; gene_id "MSTRG.3402"; exon_number "4";
11	StringTie	transcript	63525496	63544062	.	+	.	transcript_id "MSTRG.3402.6"; gene_id "MSTRG.3402"; xloc "XLOC_001907"; class_code "u"; tss_id "TSS3623";
11	StringTie	exon	63531858	63532127	.	+	.	transcript_id "MSTRG.3402.6"; gene_id "MSTRG.3402"; exon_number "2";
11	StringTie	exon	63539907	63540205	.	+	.	transcript_id "MSTRG.3402.6"; gene_id "MSTRG.3402"; exon_number "3";
11	StringTie	exon	63542298	63542505	.	+	.	transcript_id "MSTRG.3402.6"; gene_id "MSTRG.3402"; exon_number "4";
11	StringTie	exon	63542952	63544062	.	+	.	transcript_id "MSTRG.3402.6"; gene_id "MSTRG.3402"; exon_number "5";
11	StringTie	transcript	69687019	69688012	.	+	.	transcript_id "MSTRG.3455.1"; gene_id "MSTRG.3455"; xloc "XLOC_001928"; class_code "u"; tss_id "TSS3675";
11	StringTie	exon	69687019	69687580	.	+	.	transcript_id "MSTRG.3455.1"; gene_id "MSTRG.3455"; exon_number "1";
11	StringTie	exon	69687617	69688012	.	+	.	transcript_id "MSTRG.3455.1"; gene_id "MSTRG.3455"; exon_number "2";
11	StringTie	transcript	70901359	70902718	.	+	.	transcript_id "MSTRG.3465.2"; gene_id "MSTRG.3465"; xloc "XLOC_001931"; class_code "u"; tss_id "TSS3680";
11	StringTie	exon	70901359	70901775	.	+	.	transcript_id "MSTRG.3465.2"; gene_id "MSTRG.3465"; exon_number "1";
11	StringTie	exon	70902187	70902718	.	+	.	transcript_id "MSTRG.3465.2"; gene_id "MSTRG.3465"; exon_number "2";
11	StringTie	transcript	72058851	72060691	.	+	.	transcript_id "MSTRG.3487.1"; gene_id "MSTRG.3487"; xloc "XLOC_001935"; class_code "u"; tss_id "TSS3686";
11	StringTie	exon	72059739	72060691	.	+	.	transcript_id "MSTRG.3487.1"; gene_id "MSTRG.3487"; exon_number "2";
11	StringTie	transcript	72595146	72596869	.	+	.	transcript_id "MSTRG.3517.1"; gene_id "MSTRG.3517"; xloc "XLOC_001946"; class_code "u"; tss_id "TSS3707";
11	StringTie	transcript	72788139	72793399	.	+	.	transcript_id "MSTRG.3523.1"; gene_id "MSTRG.3523"; xloc "XLOC_001947"; class_code "u"; tss_id "TSS3708";
11	StringTie	exon	72788139	72793230	.	+	.	transcript_id "MSTRG.3523.1"; gene_id "MSTRG.3523"; exon_number "1";
11	StringTie	transcript	73186148	73187610	.	+	.	transcript_id "MSTRG.3533.1"; gene_id "MSTRG.3533"; xloc "XLOC_001950"; class_code "u"; tss_id "TSS3711";
11	StringTie	exon	73186314	73187610	.	+	.	transcript_id "MSTRG.3533.1"; gene_id "MSTRG.3533"; exon_number "2";
11	StringTie	transcript	73186222	73187610	.	+	.	transcript_id "MSTRG.3533.2"; gene_id "MSTRG.3533"; xloc "XLOC_001950"; class_code "u"; tss_id "TSS3711";
11	StringTie	exon	73186645	73187610	.	+	.	transcript_id "MSTRG.3533.2"; gene_id "MSTRG.3533"; exon_number "2";
11	StringTie	transcript	73533388	73577752	.	+	.	transcript_id "MSTRG.3528.5"; gene_id "MSTRG.3528"; xloc "XLOC_001954"; class_code "u"; tss_id "TSS3716";
11	StringTie	exon	73533388	73533705	.	+	.	transcript_id "MSTRG.3528.5"; gene_id "MSTRG.3528"; exon_number "1";
11	StringTie	transcript	78912259	78913152	.	+	.	transcript_id "MSTRG.3590.1"; gene_id "MSTRG.3590"; xloc "XLOC_001974"; class_code "u"; tss_id "TSS3769";
11	StringTie	transcript	78920804	78945966	.	+	.	transcript_id "MSTRG.3594.1"; gene_id "MSTRG.3594"; xloc "XLOC_001975"; class_code "u"; tss_id "TSS3770";
11	StringTie	transcript	78953276	78963342	.	+	.	transcript_id "MSTRG.3595.1"; gene_id "MSTRG.3595"; xloc "XLOC_001976"; class_code "u"; tss_id "TSS3771";
11	StringTie	exon	78953840	78954043	.	+	.	transcript_id "MSTRG.3595.1"; gene_id "MSTRG.3595"; exon_number "2";
11	StringTie	exon	78961517	78961757	.	+	.	transcript_id "MSTRG.3595.1"; gene_id "MSTRG.3595"; exon_number "9";
11	StringTie	exon	78962271	78963342	.	+	.	transcript_id "MSTRG.3595.1"; gene_id "MSTRG.3595"; exon_number "10";
11	StringTie	transcript	87502336	87522404	.	+	.	transcript_id "MSTRG.3629.1"; gene_id "MSTRG.3629"; xloc "XLOC_001992"; class_code "u"; tss_id "TSS3808";
11	StringTie	exon	87502336	87502689	.	+	.	transcript_id "MSTRG.3629.1"; gene_id "MSTRG.3629"; exon_number "1";
11	StringTie	exon	87520237	87522404	.	+	.	transcript_id "MSTRG.3629.1"; gene_id "MSTRG.3629"; exon_number "3";
11	StringTie	transcript	87510927	87522404	.	+	.	transcript_id "MSTRG.3629.2"; gene_id "MSTRG.3629"; xloc "XLOC_001992"; class_code "u"; tss_id "TSS3809";
11	StringTie	exon	87520237	87522404	.	+	.	transcript_id "MSTRG.3629.2"; gene_id "MSTRG.3629"; exon_number "3";
11	StringTie	transcript	87516680	87522404	.	+	.	transcript_id "MSTRG.3629.3"; gene_id "MSTRG.3629"; xloc "XLOC_001992"; class_code "u"; tss_id "TSS3810";
11	StringTie	exon	87520237	87522404	.	+	.	transcript_id "MSTRG.3629.3"; gene_id "MSTRG.3629"; exon_number "3";
11	StringTie	transcript	88717683	88739103	.	+	.	transcript_id "MSTRG.3655.1"; gene_id "MSTRG.3655"; xloc "XLOC_001998"; class_code "u"; tss_id "TSS3820";
11	StringTie	exon	88717683	88718051	.	+	.	transcript_id "MSTRG.3655.1"; gene_id "MSTRG.3655"; exon_number "1";
11	StringTie	exon	88736191	88739103	.	+	.	transcript_id "MSTRG.3655.1"; gene_id "MSTRG.3655"; exon_number "2";
11	StringTie	transcript	88717886	88795646	.	+	.	transcript_id "MSTRG.3655.2"; gene_id "MSTRG.3655"; xloc "XLOC_001998"; class_code "u"; tss_id "TSS3821";
11	StringTie	exon	88792227	88792428	.	+	.	transcript_id "MSTRG.3655.2"; gene_id "MSTRG.3655"; exon_number "5";
11	StringTie	exon	88795227	88795646	.	+	.	transcript_id "MSTRG.3655.2"; gene_id "MSTRG.3655"; exon_number "6";
11	StringTie	transcript	88717921	88795646	.	+	.	transcript_id "MSTRG.3655.3"; gene_id "MSTRG.3655"; xloc "XLOC_001998"; class_code "u"; tss_id "TSS3821";
11	StringTie	exon	88795227	88795646	.	+	.	transcript_id "MSTRG.3655.3"; gene_id "MSTRG.3655"; exon_number "4";
11	StringTie	transcript	88717924	88737913	.	+	.	transcript_id "MSTRG.3655.6"; gene_id "MSTRG.3655"; xloc "XLOC_001998"; class_code "u"; tss_id "TSS3821";
11	StringTie	exon	88736244	88737913	.	+	.	transcript_id "MSTRG.3655.6"; gene_id "MSTRG.3655"; exon_number "2";
11	StringTie	transcript	88717924	88745840	.	+	.	transcript_id "MSTRG.3655.4"; gene_id "MSTRG.3655"; xloc "XLOC_001998"; class_code "u"; tss_id "TSS3821";
11	StringTie	exon	88744762	88745840	.	+	.	transcript_id "MSTRG.3655.4"; gene_id "MSTRG.3655"; exon_number "2";
11	StringTie	transcript	88717924	88795646	.	+	.	transcript_id "MSTRG.3655.5"; gene_id "MSTRG.3655"; xloc "XLOC_001998"; class_code "u"; tss_id "TSS3821";
11	StringTie	exon	88792227	88792428	.	+	.	transcript_id "MSTRG.3655.5"; gene_id "MSTRG.3655"; exon_number "4";
11	StringTie	exon	88795227	88795646	.	+	.	transcript_id "MSTRG.3655.5"; gene_id "MSTRG.3655"; exon_number "5";
11	StringTie	transcript	88749939	88792428	.	+	.	transcript_id "MSTRG.3655.7"; gene_id "MSTRG.3655"; xloc "XLOC_001998"; class_code "u"; tss_id "TSS3822";
11	StringTie	exon	88792227	88792428	.	+	.	transcript_id "MSTRG.3655.7"; gene_id "MSTRG.3655"; exon_number "3";
11	StringTie	transcript	88809721	88811566	.	+	.	transcript_id "MSTRG.3656.1"; gene_id "MSTRG.3656"; xloc "XLOC_001999"; class_code "u"; tss_id "TSS3823";
11	StringTie	exon	88811353	88811566	.	+	.	transcript_id "MSTRG.3656.1"; gene_id "MSTRG.3656"; exon_number "2";
11	StringTie	transcript	94076382	94081314	.	+	.	transcript_id "MSTRG.3732.4"; gene_id "MSTRG.3732"; xloc "XLOC_002008"; class_code "u"; tss_id "TSS3836";
11	StringTie	exon	94077180	94081314	.	+	.	transcript_id "MSTRG.3732.4"; gene_id "MSTRG.3732"; exon_number "2";
11	StringTie	transcript	97631308	97662236	.	+	.	transcript_id "MSTRG.3769.2"; gene_id "MSTRG.3769"; xloc "XLOC_002021"; class_code "u"; tss_id "TSS3869";
11	StringTie	exon	97651080	97662236	.	+	.	transcript_id "MSTRG.3769.2"; gene_id "MSTRG.3769"; exon_number "2";
11	StringTie	transcript	99642627	99645953	.	+	.	transcript_id "MSTRG.3871.1"; gene_id "MSTRG.3871"; xloc "XLOC_002053"; class_code "u"; tss_id "TSS3935";
11	StringTie	exon	99642627	99645611	.	+	.	transcript_id "MSTRG.3871.1"; gene_id "MSTRG.3871"; exon_number "1";
11	StringTie	exon	99645639	99645953	.	+	.	transcript_id "MSTRG.3871.1"; gene_id "MSTRG.3871"; exon_number "2";
11	StringTie	transcript	101475032	101476967	.	+	.	transcript_id "MSTRG.3907.1"; gene_id "MSTRG.3907"; xloc "XLOC_002070"; class_code "u"; tss_id "TSS3968";
11	StringTie	exon	101475032	101475933	.	+	.	transcript_id "MSTRG.3907.1"; gene_id "MSTRG.3907"; exon_number "1";
11	StringTie	exon	101475981	101476967	.	+	.	transcript_id "MSTRG.3907.1"; gene_id "MSTRG.3907"; exon_number "2";
11	StringTie	transcript	101475050	101475948	.	+	.	transcript_id "MSTRG.3907.2"; gene_id "MSTRG.3907"; xloc "XLOC_002070"; class_code "u"; tss_id "TSS3968";
11	StringTie	exon	101475050	101475275	.	+	.	transcript_id "MSTRG.3907.2"; gene_id "MSTRG.3907"; exon_number "1";
11	StringTie	exon	101475328	101475948	.	+	.	transcript_id "MSTRG.3907.2"; gene_id "MSTRG.3907"; exon_number "2";
11	StringTie	transcript	101644853	101650162	.	+	.	transcript_id "MSTRG.3914.6"; gene_id "MSTRG.3914"; xloc "XLOC_002072"; class_code "u"; tss_id "TSS3974";
11	StringTie	exon	101647681	101650162	.	+	.	transcript_id "MSTRG.3914.6"; gene_id "MSTRG.3914"; exon_number "2";
11	StringTie	transcript	103567556	103571686	.	+	.	transcript_id "MSTRG.3947.2"; gene_id "MSTRG.3947"; xloc "XLOC_002087"; class_code "u"; tss_id "TSS4000";
11	StringTie	exon	103567556	103570066	.	+	.	transcript_id "MSTRG.3947.2"; gene_id "MSTRG.3947"; exon_number "1";
11	StringTie	exon	103570132	103571686	.	+	.	transcript_id "MSTRG.3947.2"; gene_id "MSTRG.3947"; exon_number "2";
11	StringTie	transcript	103662882	103664157	.	+	.	transcript_id "MSTRG.3949.1"; gene_id "MSTRG.3949"; xloc "XLOC_002088"; class_code "u"; tss_id "TSS4001";
11	StringTie	exon	103662882	103663167	.	+	.	transcript_id "MSTRG.3949.1"; gene_id "MSTRG.3949"; exon_number "1";
11	StringTie	transcript	104044960	104053623	.	+	.	transcript_id "MSTRG.3958.1"; gene_id "MSTRG.3958"; xloc "XLOC_002091"; class_code "u"; tss_id "TSS4005";
11	StringTie	exon	104052595	104053623	.	+	.	transcript_id "MSTRG.3958.1"; gene_id "MSTRG.3958"; exon_number "2";
11	StringTie	transcript	104224914	104226568	.	+	.	transcript_id "MSTRG.3970.2"; gene_id "MSTRG.3970"; xloc "XLOC_002094"; class_code "u"; tss_id "TSS4008";
11	StringTie	exon	104225093	104226568	.	+	.	transcript_id "MSTRG.3970.2"; gene_id "MSTRG.3970"; exon_number "2";
11	StringTie	transcript	104288226	104295273	.	+	.	transcript_id "MSTRG.3983.1"; gene_id "MSTRG.3983"; xloc "XLOC_002096"; class_code "u"; tss_id "TSS4010";
11	StringTie	exon	104288226	104292458	.	+	.	transcript_id "MSTRG.3983.1"; gene_id "MSTRG.3983"; exon_number "1";
11	StringTie	exon	104293468	104295273	.	+	.	transcript_id "MSTRG.3983.1"; gene_id "MSTRG.3983"; exon_number "2";
11	StringTie	transcript	104853855	104856298	.	+	.	transcript_id "MSTRG.3995.1"; gene_id "MSTRG.3995"; xloc "XLOC_002104"; class_code "u"; tss_id "TSS4019";
11	StringTie	exon	104854526	104856298	.	+	.	transcript_id "MSTRG.3995.1"; gene_id "MSTRG.3995"; exon_number "2";
11	StringTie	transcript	104925827	104928469	.	+	.	transcript_id "MSTRG.3994.1"; gene_id "MSTRG.3994"; xloc "XLOC_002105"; class_code "u"; tss_id "TSS4020";
11	StringTie	transcript	104925833	104928469	.	+	.	transcript_id "MSTRG.3994.2"; gene_id "MSTRG.3994"; xloc "XLOC_002105"; class_code "u"; tss_id "TSS4020";
11	StringTie	transcript	104925923	104928469	.	+	.	transcript_id "MSTRG.3994.4"; gene_id "MSTRG.3994"; xloc "XLOC_002105"; class_code "u"; tss_id "TSS4020";
11	StringTie	exon	104925923	104926344	.	+	.	transcript_id "MSTRG.3994.4"; gene_id "MSTRG.3994"; exon_number "1";
11	StringTie	transcript	104925923	104928469	.	+	.	transcript_id "MSTRG.3994.3"; gene_id "MSTRG.3994"; xloc "XLOC_002105"; class_code "u"; tss_id "TSS4020";
11	StringTie	transcript	105094000	105114628	.	+	.	transcript_id "MSTRG.4006.1"; gene_id "MSTRG.4006"; xloc "XLOC_002107"; class_code "u"; tss_id "TSS4022";
11	StringTie	exon	105094000	105094255	.	+	.	transcript_id "MSTRG.4006.1"; gene_id "MSTRG.4006"; exon_number "1";
11	StringTie	exon	105111500	105114628	.	+	.	transcript_id "MSTRG.4006.1"; gene_id "MSTRG.4006"; exon_number "3";
11	StringTie	transcript	106152599	106156127	.	+	.	transcript_id "MSTRG.4054.1"; gene_id "MSTRG.4054"; xloc "XLOC_002119"; class_code "u"; tss_id "TSS4049";
11	StringTie	exon	106152599	106152828	.	+	.	transcript_id "MSTRG.4054.1"; gene_id "MSTRG.4054"; exon_number "1";
11	StringTie	exon	106155425	106156127	.	+	.	transcript_id "MSTRG.4054.1"; gene_id "MSTRG.4054"; exon_number "2";
11	StringTie	transcript	106152646	106156127	.	+	.	transcript_id "MSTRG.4054.2"; gene_id "MSTRG.4054"; xloc "XLOC_002119"; class_code "u"; tss_id "TSS4049";
11	StringTie	exon	106152646	106153316	.	+	.	transcript_id "MSTRG.4054.2"; gene_id "MSTRG.4054"; exon_number "1";
11	StringTie	exon	106155425	106156127	.	+	.	transcript_id "MSTRG.4054.2"; gene_id "MSTRG.4054"; exon_number "2";
11	StringTie	transcript	106196228	106196711	.	+	.	transcript_id "MSTRG.4045.1"; gene_id "MSTRG.4045"; xloc "XLOC_002122"; class_code "u"; tss_id "TSS4052";
11	StringTie	exon	106196358	106196711	.	+	.	transcript_id "MSTRG.4045.1"; gene_id "MSTRG.4045"; exon_number "2";
11	StringTie	transcript	106200276	106201469	.	+	.	transcript_id "MSTRG.4047.2"; gene_id "MSTRG.4047"; xloc "XLOC_002123"; class_code "u"; tss_id "TSS4053";
11	StringTie	exon	106200276	106200819	.	+	.	transcript_id "MSTRG.4047.2"; gene_id "MSTRG.4047"; exon_number "1";
11	StringTie	transcript	106200283	106201469	.	+	.	transcript_id "MSTRG.4047.4"; gene_id "MSTRG.4047"; xloc "XLOC_002123"; class_code "u"; tss_id "TSS4053";
11	StringTie	exon	106200283	106200819	.	+	.	transcript_id "MSTRG.4047.4"; gene_id "MSTRG.4047"; exon_number "1";
11	StringTie	transcript	106200283	106201469	.	+	.	transcript_id "MSTRG.4047.3"; gene_id "MSTRG.4047"; xloc "XLOC_002123"; class_code "u"; tss_id "TSS4053";
11	StringTie	exon	106200283	106200766	.	+	.	transcript_id "MSTRG.4047.3"; gene_id "MSTRG.4047"; exon_number "1";
11	StringTie	transcript	106469285	106473407	.	+	.	transcript_id "MSTRG.4076.1"; gene_id "MSTRG.4076"; xloc "XLOC_002134"; class_code "u"; tss_id "TSS4069";
11	StringTie	exon	106472132	106473407	.	+	.	transcript_id "MSTRG.4076.1"; gene_id "MSTRG.4076"; exon_number "2";
11	StringTie	transcript	106470284	106473407	.	+	.	transcript_id "MSTRG.4076.2"; gene_id "MSTRG.4076"; xloc "XLOC_002134"; class_code "u"; tss_id "TSS4070";
11	StringTie	exon	106470284	106470805	.	+	.	transcript_id "MSTRG.4076.2"; gene_id "MSTRG.4076"; exon_number "1";
11	StringTie	exon	106472132	106473407	.	+	.	transcript_id "MSTRG.4076.2"; gene_id "MSTRG.4076"; exon_number "2";
11	StringTie	transcript	107117090	107119018	.	+	.	transcript_id "MSTRG.4079.1"; gene_id "MSTRG.4079"; xloc "XLOC_002136"; class_code "u"; tss_id "TSS4074";
11	StringTie	transcript	107301301	107309050	.	+	.	transcript_id "MSTRG.4089.1"; gene_id "MSTRG.4089"; xloc "XLOC_002143"; class_code "u"; tss_id "TSS4083";
11	StringTie	exon	107308816	107309050	.	+	.	transcript_id "MSTRG.4089.1"; gene_id "MSTRG.4089"; exon_number "2";
11	StringTie	transcript	2726184	2727866	.	-	.	transcript_id "MSTRG.2793.1"; gene_id "MSTRG.2793"; xloc "XLOC_002164"; class_code "u"; tss_id "TSS4116";
11	StringTie	exon	2726184	2726856	.	-	.	transcript_id "MSTRG.2793.1"; gene_id "MSTRG.2793"; exon_number "1";
11	StringTie	exon	2726891	2727866	.	-	.	transcript_id "MSTRG.2793.1"; gene_id "MSTRG.2793"; exon_number "2";
11	StringTie	transcript	5110540	5110867	.	-	.	transcript_id "MSTRG.2829.1"; gene_id "MSTRG.2829"; xloc "XLOC_002180"; class_code "u"; tss_id "TSS4147";
11	StringTie	transcript	6208507	6211737	.	-	.	transcript_id "MSTRG.2851.42"; gene_id "MSTRG.2851"; xloc "XLOC_002185"; class_code "u"; tss_id "TSS4158";
11	StringTie	exon	6211453	6211737	.	-	.	transcript_id "MSTRG.2851.42"; gene_id "MSTRG.2851"; exon_number "3";
11	StringTie	transcript	6608442	6610231	.	-	.	transcript_id "MSTRG.2876.2"; gene_id "MSTRG.2876"; xloc "XLOC_002188"; class_code "u"; tss_id "TSS4164";
11	StringTie	exon	6608442	6609363	.	-	.	transcript_id "MSTRG.2876.2"; gene_id "MSTRG.2876"; exon_number "1";
11	StringTie	exon	6609503	6610231	.	-	.	transcript_id "MSTRG.2876.2"; gene_id "MSTRG.2876"; exon_number "2";
11	StringTie	transcript	6660499	6667549	.	-	.	transcript_id "MSTRG.2877.1"; gene_id "MSTRG.2877"; xloc "XLOC_002189"; class_code "u"; tss_id "TSS4165";
11	StringTie	exon	6660499	6664678	.	-	.	transcript_id "MSTRG.2877.1"; gene_id "MSTRG.2877"; exon_number "1";
11	StringTie	exon	6664874	6667549	.	-	.	transcript_id "MSTRG.2877.1"; gene_id "MSTRG.2877"; exon_number "2";
11	StringTie	transcript	6660499	6668640	.	-	.	transcript_id "MSTRG.2877.2"; gene_id "MSTRG.2877"; xloc "XLOC_002189"; class_code "u"; tss_id "TSS4166";
11	StringTie	exon	6660499	6667549	.	-	.	transcript_id "MSTRG.2877.2"; gene_id "MSTRG.2877"; exon_number "1";
11	StringTie	exon	6667579	6668640	.	-	.	transcript_id "MSTRG.2877.2"; gene_id "MSTRG.2877"; exon_number "2";
11	StringTie	transcript	20100587	20135363	.	-	.	transcript_id "MSTRG.3013.1"; gene_id "MSTRG.3013"; xloc "XLOC_002234"; class_code "u"; tss_id "TSS4244";
11	StringTie	exon	20100587	20110550	.	-	.	transcript_id "MSTRG.3013.1"; gene_id "MSTRG.3013"; exon_number "1";
11	StringTie	exon	20134046	20135363	.	-	.	transcript_id "MSTRG.3013.1"; gene_id "MSTRG.3013"; exon_number "3";
11	StringTie	transcript	20101424	20135363	.	-	.	transcript_id "MSTRG.3013.2"; gene_id "MSTRG.3013"; xloc "XLOC_002234"; class_code "u"; tss_id "TSS4244";
11	StringTie	exon	20101424	20110550	.	-	.	transcript_id "MSTRG.3013.2"; gene_id "MSTRG.3013"; exon_number "1";
11	StringTie	exon	20113542	20117145	.	-	.	transcript_id "MSTRG.3013.2"; gene_id "MSTRG.3013"; exon_number "2";
11	StringTie	exon	20134046	20135363	.	-	.	transcript_id "MSTRG.3013.2"; gene_id "MSTRG.3013"; exon_number "4";
11	StringTie	transcript	20101646	20135363	.	-	.	transcript_id "MSTRG.3013.3"; gene_id "MSTRG.3013"; xloc "XLOC_002234"; class_code "u"; tss_id "TSS4244";
11	StringTie	exon	20101646	20110550	.	-	.	transcript_id "MSTRG.3013.3"; gene_id "MSTRG.3013"; exon_number "1";
11	StringTie	exon	20134046	20135363	.	-	.	transcript_id "MSTRG.3013.3"; gene_id "MSTRG.3013"; exon_number "2";
11	StringTie	transcript	20104031	20135363	.	-	.	transcript_id "MSTRG.3013.4"; gene_id "MSTRG.3013"; xloc "XLOC_002234"; class_code "u"; tss_id "TSS4244";
11	StringTie	exon	20104031	20110550	.	-	.	transcript_id "MSTRG.3013.4"; gene_id "MSTRG.3013"; exon_number "1";
11	StringTie	exon	20134075	20135363	.	-	.	transcript_id "MSTRG.3013.4"; gene_id "MSTRG.3013"; exon_number "2";
11	StringTie	transcript	20108309	20117831	.	-	.	transcript_id "MSTRG.3013.5"; gene_id "MSTRG.3013"; xloc "XLOC_002234"; class_code "u"; tss_id "TSS4245";
11	StringTie	exon	20108309	20110550	.	-	.	transcript_id "MSTRG.3013.5"; gene_id "MSTRG.3013"; exon_number "1";
11	StringTie	exon	20116972	20117831	.	-	.	transcript_id "MSTRG.3013.5"; gene_id "MSTRG.3013"; exon_number "2";
11	StringTie	transcript	20109202	20135363	.	-	.	transcript_id "MSTRG.3013.6"; gene_id "MSTRG.3013"; xloc "XLOC_002234"; class_code "u"; tss_id "TSS4244";
11	StringTie	exon	20109202	20110550	.	-	.	transcript_id "MSTRG.3013.6"; gene_id "MSTRG.3013"; exon_number "1";
11	StringTie	exon	20134075	20135363	.	-	.	transcript_id "MSTRG.3013.6"; gene_id "MSTRG.3013"; exon_number "3";
11	StringTie	transcript	21030608	21039525	.	-	.	transcript_id "MSTRG.3023.2"; gene_id "MSTRG.3023"; xloc "XLOC_002238"; class_code "u"; tss_id "TSS4253";
11	StringTie	exon	21030608	21031337	.	-	.	transcript_id "MSTRG.3023.2"; gene_id "MSTRG.3023"; exon_number "1";
11	StringTie	transcript	21030608	21039525	.	-	.	transcript_id "MSTRG.3023.1"; gene_id "MSTRG.3023"; xloc "XLOC_002238"; class_code "u"; tss_id "TSS4253";
11	StringTie	exon	21030608	21031344	.	-	.	transcript_id "MSTRG.3023.1"; gene_id "MSTRG.3023"; exon_number "1";
11	StringTie	transcript	24592711	24593182	.	-	.	transcript_id "MSTRG.3066.1"; gene_id "MSTRG.3066"; xloc "XLOC_002247"; class_code "u"; tss_id "TSS4270";
11	StringTie	transcript	25439707	25450360	.	-	.	transcript_id "MSTRG.3080.1"; gene_id "MSTRG.3080"; xloc "XLOC_002252"; class_code "u"; tss_id "TSS4275";
11	StringTie	exon	25439707	25440311	.	-	.	transcript_id "MSTRG.3080.1"; gene_id "MSTRG.3080"; exon_number "1";
11	StringTie	transcript	29368847	29370920	.	-	.	transcript_id "MSTRG.3137.1"; gene_id "MSTRG.3137"; xloc "XLOC_002262"; class_code "u"; tss_id "TSS4295";
11	StringTie	exon	29368847	29370361	.	-	.	transcript_id "MSTRG.3137.1"; gene_id "MSTRG.3137"; exon_number "1";
11	StringTie	exon	29370397	29370920	.	-	.	transcript_id "MSTRG.3137.1"; gene_id "MSTRG.3137"; exon_number "2";
11	StringTie	transcript	37704491	37706636	.	-	.	transcript_id "MSTRG.3186.1"; gene_id "MSTRG.3186"; xloc "XLOC_002276"; class_code "u"; tss_id "TSS4319";
11	StringTie	exon	37704491	37705860	.	-	.	transcript_id "MSTRG.3186.1"; gene_id "MSTRG.3186"; exon_number "1";
11	StringTie	exon	37706378	37706636	.	-	.	transcript_id "MSTRG.3186.1"; gene_id "MSTRG.3186"; exon_number "2";
11	StringTie	transcript	43233560	43369207	.	-	.	transcript_id "MSTRG.3211.1"; gene_id "MSTRG.3211"; xloc "XLOC_002284"; class_code "u"; tss_id "TSS4333";
11	StringTie	exon	43367944	43369207	.	-	.	transcript_id "MSTRG.3211.1"; gene_id "MSTRG.3211"; exon_number "3";
11	StringTie	transcript	49277622	49281828	.	-	.	transcript_id "MSTRG.3312.19"; gene_id "MSTRG.3312"; xloc "XLOC_002321"; class_code "u"; tss_id "TSS4396";
11	StringTie	transcript	49331930	49361039	.	-	.	transcript_id "MSTRG.3317.1"; gene_id "MSTRG.3317"; xloc "XLOC_002323"; class_code "u"; tss_id "TSS4398";
11	StringTie	exon	49331930	49332466	.	-	.	transcript_id "MSTRG.3317.1"; gene_id "MSTRG.3317"; exon_number "1";
11	StringTie	exon	49360817	49361039	.	-	.	transcript_id "MSTRG.3317.1"; gene_id "MSTRG.3317"; exon_number "3";
11	StringTie	transcript	49342712	49361039	.	-	.	transcript_id "MSTRG.3317.2"; gene_id "MSTRG.3317"; xloc "XLOC_002323"; class_code "u"; tss_id "TSS4398";
11	StringTie	exon	49360817	49361039	.	-	.	transcript_id "MSTRG.3317.2"; gene_id "MSTRG.3317"; exon_number "4";
11	StringTie	transcript	49412737	49417521	.	-	.	transcript_id "MSTRG.3338.1"; gene_id "MSTRG.3338"; xloc "XLOC_002325"; class_code "u"; tss_id "TSS4402";
11	StringTie	exon	49412737	49416621	.	-	.	transcript_id "MSTRG.3338.1"; gene_id "MSTRG.3338"; exon_number "1";
11	StringTie	transcript	61656275	61714343	.	-	.	transcript_id "MSTRG.3355.1"; gene_id "MSTRG.3355"; xloc "XLOC_002342"; class_code "u"; tss_id "TSS4431";
11	StringTie	transcript	62988233	63012312	.	-	.	transcript_id "MSTRG.3381.1"; gene_id "MSTRG.3381"; xloc "XLOC_002346"; class_code "u"; tss_id "TSS4436";
11	StringTie	exon	62988233	62993859	.	-	.	transcript_id "MSTRG.3381.1"; gene_id "MSTRG.3381"; exon_number "1";
11	StringTie	exon	63011973	63012312	.	-	.	transcript_id "MSTRG.3381.1"; gene_id "MSTRG.3381"; exon_number "2";
11	StringTie	transcript	64940040	64959772	.	-	.	transcript_id "MSTRG.3414.1"; gene_id "MSTRG.3414"; xloc "XLOC_002349"; class_code "u"; tss_id "TSS4442";
11	StringTie	transcript	68575149	68583880	.	-	.	transcript_id "MSTRG.3470.3"; gene_id "MSTRG.3470"; xloc "XLOC_002364"; class_code "u"; tss_id "TSS4473";
11	StringTie	transcript	71923140	71931565	.	-	.	transcript_id "MSTRG.3483.2"; gene_id "MSTRG.3483"; xloc "XLOC_002376"; class_code "u"; tss_id "TSS4492";
11	StringTie	exon	71923140	71923497	.	-	.	transcript_id "MSTRG.3483.2"; gene_id "MSTRG.3483"; exon_number "1";
11	StringTie	exon	71931210	71931565	.	-	.	transcript_id "MSTRG.3483.2"; gene_id "MSTRG.3483"; exon_number "4";
11	StringTie	transcript	71923164	71931715	.	-	.	transcript_id "MSTRG.3483.3"; gene_id "MSTRG.3483"; xloc "XLOC_002376"; class_code "u"; tss_id "TSS4493";
11	StringTie	exon	71923164	71923497	.	-	.	transcript_id "MSTRG.3483.3"; gene_id "MSTRG.3483"; exon_number "1";
11	StringTie	exon	71931210	71931715	.	-	.	transcript_id "MSTRG.3483.3"; gene_id "MSTRG.3483"; exon_number "4";
11	StringTie	transcript	71923195	71931715	.	-	.	transcript_id "MSTRG.3483.6"; gene_id "MSTRG.3483"; xloc "XLOC_002376"; class_code "u"; tss_id "TSS4493";
11	StringTie	exon	71923195	71923497	.	-	.	transcript_id "MSTRG.3483.6"; gene_id "MSTRG.3483"; exon_number "1";
11	StringTie	exon	71931210	71931487	.	-	.	transcript_id "MSTRG.3483.6"; gene_id "MSTRG.3483"; exon_number "4";
11	StringTie	transcript	71923195	71931715	.	-	.	transcript_id "MSTRG.3483.4"; gene_id "MSTRG.3483"; xloc "XLOC_002376"; class_code "u"; tss_id "TSS4493";
11	StringTie	exon	71923195	71923497	.	-	.	transcript_id "MSTRG.3483.4"; gene_id "MSTRG.3483"; exon_number "1";
11	StringTie	transcript	72555386	72555612	.	-	.	transcript_id "MSTRG.3511.1"; gene_id "MSTRG.3511"; xloc "XLOC_002392"; class_code "u"; tss_id "TSS4517";
11	StringTie	transcript	73989331	73993912	.	-	.	transcript_id "MSTRG.3546.1"; gene_id "MSTRG.3546"; xloc "XLOC_002405"; class_code "u"; tss_id "TSS4534";
11	StringTie	exon	73989331	73989732	.	-	.	transcript_id "MSTRG.3546.1"; gene_id "MSTRG.3546"; exon_number "1";
11	StringTie	exon	73993124	73993394	.	-	.	transcript_id "MSTRG.3546.1"; gene_id "MSTRG.3546"; exon_number "2";
11	StringTie	exon	73993531	73993912	.	-	.	transcript_id "MSTRG.3546.1"; gene_id "MSTRG.3546"; exon_number "3";
11	StringTie	transcript	73990109	73993912	.	-	.	transcript_id "MSTRG.3546.2"; gene_id "MSTRG.3546"; xloc "XLOC_002405"; class_code "u"; tss_id "TSS4534";
11	StringTie	exon	73990109	73990416	.	-	.	transcript_id "MSTRG.3546.2"; gene_id "MSTRG.3546"; exon_number "1";
11	StringTie	exon	73993124	73993912	.	-	.	transcript_id "MSTRG.3546.2"; gene_id "MSTRG.3546"; exon_number "2";
11	StringTie	transcript	78322711	78323203	.	-	.	transcript_id "MSTRG.3583.1"; gene_id "MSTRG.3583"; xloc "XLOC_002417"; class_code "u"; tss_id "TSS4560";
11	StringTie	exon	78322811	78323203	.	-	.	transcript_id "MSTRG.3583.1"; gene_id "MSTRG.3583"; exon_number "2";
11	StringTie	transcript	78920144	78940374	.	-	.	transcript_id "MSTRG.3593.1"; gene_id "MSTRG.3593"; xloc "XLOC_002419"; class_code "u"; tss_id "TSS4562";
11	StringTie	transcript	78963562	78968687	.	-	.	transcript_id "MSTRG.3596.6"; gene_id "MSTRG.3596"; xloc "XLOC_002420"; class_code "u"; tss_id "TSS4564";
11	StringTie	exon	78963562	78963987	.	-	.	transcript_id "MSTRG.3596.6"; gene_id "MSTRG.3596"; exon_number "1";
11	StringTie	transcript	78963564	78967055	.	-	.	transcript_id "MSTRG.3596.7"; gene_id "MSTRG.3596"; xloc "XLOC_002420"; class_code "u"; tss_id "TSS4565";
11	StringTie	exon	78963564	78963987	.	-	.	transcript_id "MSTRG.3596.7"; gene_id "MSTRG.3596"; exon_number "1";
11	StringTie	exon	78965255	78967055	.	-	.	transcript_id "MSTRG.3596.7"; gene_id "MSTRG.3596"; exon_number "3";
11	StringTie	transcript	78963571	78968859	.	-	.	transcript_id "MSTRG.3596.8"; gene_id "MSTRG.3596"; xloc "XLOC_002420"; class_code "u"; tss_id "TSS4566";
11	StringTie	exon	78963571	78963987	.	-	.	transcript_id "MSTRG.3596.8"; gene_id "MSTRG.3596"; exon_number "1";
11	StringTie	transcript	78963645	78968859	.	-	.	transcript_id "MSTRG.3596.9"; gene_id "MSTRG.3596"; xloc "XLOC_002420"; class_code "u"; tss_id "TSS4566";
11	StringTie	exon	78963645	78963987	.	-	.	transcript_id "MSTRG.3596.9"; gene_id "MSTRG.3596"; exon_number "1";
11	StringTie	transcript	78963714	78968893	.	-	.	transcript_id "MSTRG.3596.10"; gene_id "MSTRG.3596"; xloc "XLOC_002420"; class_code "u"; tss_id "TSS4566";
11	StringTie	exon	78963714	78963987	.	-	.	transcript_id "MSTRG.3596.10"; gene_id "MSTRG.3596"; exon_number "1";
11	StringTie	transcript	84074167	84078231	.	-	.	transcript_id "MSTRG.3605.1"; gene_id "MSTRG.3605"; xloc "XLOC_002427"; class_code "u"; tss_id "TSS4574";
11	StringTie	exon	84074167	84077812	.	-	.	transcript_id "MSTRG.3605.1"; gene_id "MSTRG.3605"; exon_number "1";
11	StringTie	exon	84077834	84078231	.	-	.	transcript_id "MSTRG.3605.1"; gene_id "MSTRG.3605"; exon_number "2";
11	StringTie	transcript	87520246	87522333	.	-	.	transcript_id "MSTRG.3630.1"; gene_id "MSTRG.3630"; xloc "XLOC_002436"; class_code "u"; tss_id "TSS4591";
11	StringTie	exon	87520246	87521034	.	-	.	transcript_id "MSTRG.3630.1"; gene_id "MSTRG.3630"; exon_number "1";
11	StringTie	exon	87521108	87522333	.	-	.	transcript_id "MSTRG.3630.1"; gene_id "MSTRG.3630"; exon_number "2";
11	StringTie	transcript	93522081	93523031	.	-	.	transcript_id "MSTRG.3676.1"; gene_id "MSTRG.3676"; xloc "XLOC_002456"; class_code "u"; tss_id "TSS4615";
11	StringTie	transcript	94068134	94092880	.	-	.	transcript_id "MSTRG.3731.1"; gene_id "MSTRG.3731"; xloc "XLOC_002460"; class_code "u"; tss_id "TSS4621";
11	StringTie	exon	94068134	94074955	.	-	.	transcript_id "MSTRG.3731.1"; gene_id "MSTRG.3731"; exon_number "1";
11	StringTie	exon	94076230	94082647	.	-	.	transcript_id "MSTRG.3731.1"; gene_id "MSTRG.3731"; exon_number "2";
11	StringTie	transcript	94068362	94078502	.	-	.	transcript_id "MSTRG.3731.2"; gene_id "MSTRG.3731"; xloc "XLOC_002460"; class_code "u"; tss_id "TSS4622";
11	StringTie	exon	94068362	94074955	.	-	.	transcript_id "MSTRG.3731.2"; gene_id "MSTRG.3731"; exon_number "1";
11	StringTie	exon	94075746	94078502	.	-	.	transcript_id "MSTRG.3731.2"; gene_id "MSTRG.3731"; exon_number "2";
11	StringTie	transcript	95223708	95256713	.	-	.	transcript_id "MSTRG.3682.1"; gene_id "MSTRG.3682"; xloc "XLOC_002464"; class_code "u"; tss_id "TSS4626";
11	StringTie	transcript	95807333	95838972	.	-	.	transcript_id "MSTRG.3753.1"; gene_id "MSTRG.3753"; xloc "XLOC_002468"; class_code "u"; tss_id "TSS4630";
11	StringTie	exon	95807333	95808005	.	-	.	transcript_id "MSTRG.3753.1"; gene_id "MSTRG.3753"; exon_number "1";
11	StringTie	transcript	98158631	98161280	.	-	.	transcript_id "MSTRG.3793.1"; gene_id "MSTRG.3793"; xloc "XLOC_002476"; class_code "u"; tss_id "TSS4645";
11	StringTie	exon	98160945	98161280	.	-	.	transcript_id "MSTRG.3793.1"; gene_id "MSTRG.3793"; exon_number "3";
11	StringTie	transcript	98514674	98516562	.	-	.	transcript_id "MSTRG.3801.1"; gene_id "MSTRG.3801"; xloc "XLOC_002483"; class_code "u"; tss_id "TSS4653";
11	StringTie	exon	98514674	98515706	.	-	.	transcript_id "MSTRG.3801.1"; gene_id "MSTRG.3801"; exon_number "1";
11	StringTie	exon	98515796	98516562	.	-	.	transcript_id "MSTRG.3801.1"; gene_id "MSTRG.3801"; exon_number "2";
11	StringTie	transcript	98515005	98516562	.	-	.	transcript_id "MSTRG.3801.2"; gene_id "MSTRG.3801"; xloc "XLOC_002483"; class_code "u"; tss_id "TSS4653";
11	StringTie	exon	98515005	98515884	.	-	.	transcript_id "MSTRG.3801.2"; gene_id "MSTRG.3801"; exon_number "1";
11	StringTie	exon	98516266	98516562	.	-	.	transcript_id "MSTRG.3801.2"; gene_id "MSTRG.3801"; exon_number "2";
11	StringTie	transcript	98690712	98708829	.	-	.	transcript_id "MSTRG.3806.1"; gene_id "MSTRG.3806"; xloc "XLOC_002488"; class_code "u"; tss_id "TSS4664";
11	StringTie	exon	98690712	98691101	.	-	.	transcript_id "MSTRG.3806.1"; gene_id "MSTRG.3806"; exon_number "1";
11	StringTie	exon	98708497	98708829	.	-	.	transcript_id "MSTRG.3806.1"; gene_id "MSTRG.3806"; exon_number "2";
11	StringTie	transcript	98693454	98708829	.	-	.	transcript_id "MSTRG.3806.2"; gene_id "MSTRG.3806"; xloc "XLOC_002488"; class_code "u"; tss_id "TSS4664";
11	StringTie	exon	98693454	98699285	.	-	.	transcript_id "MSTRG.3806.2"; gene_id "MSTRG.3806"; exon_number "1";
11	StringTie	exon	98708497	98708829	.	-	.	transcript_id "MSTRG.3806.2"; gene_id "MSTRG.3806"; exon_number "2";
11	StringTie	transcript	99642660	99648433	.	-	.	transcript_id "MSTRG.3872.1"; gene_id "MSTRG.3872"; xloc "XLOC_002502"; class_code "u"; tss_id "TSS4693";
11	StringTie	exon	99642660	99646387	.	-	.	transcript_id "MSTRG.3872.1"; gene_id "MSTRG.3872"; exon_number "1";
11	StringTie	exon	99647469	99648433	.	-	.	transcript_id "MSTRG.3872.1"; gene_id "MSTRG.3872"; exon_number "2";
11	StringTie	transcript	99642757	99648433	.	-	.	transcript_id "MSTRG.3872.2"; gene_id "MSTRG.3872"; xloc "XLOC_002502"; class_code "u"; tss_id "TSS4693";
11	StringTie	exon	99642757	99645733	.	-	.	transcript_id "MSTRG.3872.2"; gene_id "MSTRG.3872"; exon_number "1";
11	StringTie	exon	99645899	99648433	.	-	.	transcript_id "MSTRG.3872.2"; gene_id "MSTRG.3872"; exon_number "2";
11	StringTie	transcript	99643404	99647468	.	-	.	transcript_id "MSTRG.3872.3"; gene_id "MSTRG.3872"; xloc "XLOC_002502"; class_code "u"; tss_id "TSS4694";
11	StringTie	exon	99643404	99645736	.	-	.	transcript_id "MSTRG.3872.3"; gene_id "MSTRG.3872"; exon_number "1";
11	StringTie	exon	99645899	99647468	.	-	.	transcript_id "MSTRG.3872.3"; gene_id "MSTRG.3872"; exon_number "2";
11	StringTie	transcript	99643654	99647468	.	-	.	transcript_id "MSTRG.3872.5"; gene_id "MSTRG.3872"; xloc "XLOC_002502"; class_code "u"; tss_id "TSS4694";
11	StringTie	exon	99643654	99645845	.	-	.	transcript_id "MSTRG.3872.5"; gene_id "MSTRG.3872"; exon_number "1";
11	StringTie	exon	99645895	99647468	.	-	.	transcript_id "MSTRG.3872.5"; gene_id "MSTRG.3872"; exon_number "2";
11	StringTie	transcript	99643654	99647468	.	-	.	transcript_id "MSTRG.3872.4"; gene_id "MSTRG.3872"; xloc "XLOC_002502"; class_code "u"; tss_id "TSS4694";
11	StringTie	exon	99643654	99645695	.	-	.	transcript_id "MSTRG.3872.4"; gene_id "MSTRG.3872"; exon_number "1";
11	StringTie	exon	99645879	99647468	.	-	.	transcript_id "MSTRG.3872.4"; gene_id "MSTRG.3872"; exon_number "2";
11	StringTie	transcript	99643698	99647468	.	-	.	transcript_id "MSTRG.3872.6"; gene_id "MSTRG.3872"; xloc "XLOC_002502"; class_code "u"; tss_id "TSS4694";
11	StringTie	exon	99643698	99645777	.	-	.	transcript_id "MSTRG.3872.6"; gene_id "MSTRG.3872"; exon_number "1";
11	StringTie	exon	99645870	99647468	.	-	.	transcript_id "MSTRG.3872.6"; gene_id "MSTRG.3872"; exon_number "2";
11	StringTie	transcript	99644870	99647468	.	-	.	transcript_id "MSTRG.3872.7"; gene_id "MSTRG.3872"; xloc "XLOC_002502"; class_code "u"; tss_id "TSS4694";
11	StringTie	exon	99644870	99645759	.	-	.	transcript_id "MSTRG.3872.7"; gene_id "MSTRG.3872"; exon_number "1";
11	StringTie	exon	99645884	99647468	.	-	.	transcript_id "MSTRG.3872.7"; gene_id "MSTRG.3872"; exon_number "2";
11	StringTie	transcript	99644872	99647468	.	-	.	transcript_id "MSTRG.3872.9"; gene_id "MSTRG.3872"; xloc "XLOC_002502"; class_code "u"; tss_id "TSS4694";
11	StringTie	exon	99644872	99645846	.	-	.	transcript_id "MSTRG.3872.9"; gene_id "MSTRG.3872"; exon_number "1";
11	StringTie	exon	99645878	99647468	.	-	.	transcript_id "MSTRG.3872.9"; gene_id "MSTRG.3872"; exon_number "2";
11	StringTie	transcript	99644872	99647468	.	-	.	transcript_id "MSTRG.3872.8"; gene_id "MSTRG.3872"; xloc "XLOC_002502"; class_code "u"; tss_id "TSS4694";
11	StringTie	exon	99644872	99645695	.	-	.	transcript_id "MSTRG.3872.8"; gene_id "MSTRG.3872"; exon_number "1";
11	StringTie	exon	99645887	99647468	.	-	.	transcript_id "MSTRG.3872.8"; gene_id "MSTRG.3872"; exon_number "2";
11	StringTie	transcript	99644887	99647468	.	-	.	transcript_id "MSTRG.3872.10"; gene_id "MSTRG.3872"; xloc "XLOC_002502"; class_code "u"; tss_id "TSS4694";
11	StringTie	exon	99644887	99645712	.	-	.	transcript_id "MSTRG.3872.10"; gene_id "MSTRG.3872"; exon_number "1";
11	StringTie	exon	99645871	99647468	.	-	.	transcript_id "MSTRG.3872.10"; gene_id "MSTRG.3872"; exon_number "2";
11	StringTie	transcript	99644945	99647468	.	-	.	transcript_id "MSTRG.3872.11"; gene_id "MSTRG.3872"; xloc "XLOC_002502"; class_code "u"; tss_id "TSS4694";
11	StringTie	exon	99644945	99645856	.	-	.	transcript_id "MSTRG.3872.11"; gene_id "MSTRG.3872"; exon_number "1";
11	StringTie	exon	99645893	99647468	.	-	.	transcript_id "MSTRG.3872.11"; gene_id "MSTRG.3872"; exon_number "2";
11	StringTie	transcript	99645086	99647468	.	-	.	transcript_id "MSTRG.3872.17"; gene_id "MSTRG.3872"; xloc "XLOC_002502"; class_code "u"; tss_id "TSS4694";
11	StringTie	exon	99645086	99645714	.	-	.	transcript_id "MSTRG.3872.17"; gene_id "MSTRG.3872"; exon_number "1";
11	StringTie	exon	99645757	99647468	.	-	.	transcript_id "MSTRG.3872.17"; gene_id "MSTRG.3872"; exon_number "2";
11	StringTie	transcript	99645086	99647468	.	-	.	transcript_id "MSTRG.3872.18"; gene_id "MSTRG.3872"; xloc "XLOC_002502"; class_code "u"; tss_id "TSS4694";
11	StringTie	exon	99645086	99645603	.	-	.	transcript_id "MSTRG.3872.18"; gene_id "MSTRG.3872"; exon_number "1";
11	StringTie	exon	99645633	99647468	.	-	.	transcript_id "MSTRG.3872.18"; gene_id "MSTRG.3872"; exon_number "2";
11	StringTie	transcript	99645086	99647468	.	-	.	transcript_id "MSTRG.3872.19"; gene_id "MSTRG.3872"; xloc "XLOC_002502"; class_code "u"; tss_id "TSS4694";
11	StringTie	exon	99645086	99645687	.	-	.	transcript_id "MSTRG.3872.19"; gene_id "MSTRG.3872"; exon_number "1";
11	StringTie	exon	99645886	99647468	.	-	.	transcript_id "MSTRG.3872.19"; gene_id "MSTRG.3872"; exon_number "2";
11	StringTie	transcript	99645086	99647468	.	-	.	transcript_id "MSTRG.3872.16"; gene_id "MSTRG.3872"; xloc "XLOC_002502"; class_code "u"; tss_id "TSS4694";
11	StringTie	exon	99645086	99645570	.	-	.	transcript_id "MSTRG.3872.16"; gene_id "MSTRG.3872"; exon_number "1";
11	StringTie	exon	99645884	99647468	.	-	.	transcript_id "MSTRG.3872.16"; gene_id "MSTRG.3872"; exon_number "3";
11	StringTie	transcript	99645086	99647468	.	-	.	transcript_id "MSTRG.3872.14"; gene_id "MSTRG.3872"; xloc "XLOC_002502"; class_code "u"; tss_id "TSS4694";
11	StringTie	exon	99645086	99645730	.	-	.	transcript_id "MSTRG.3872.14"; gene_id "MSTRG.3872"; exon_number "1";
11	StringTie	exon	99645893	99647468	.	-	.	transcript_id "MSTRG.3872.14"; gene_id "MSTRG.3872"; exon_number "2";
11	StringTie	transcript	99645086	99647468	.	-	.	transcript_id "MSTRG.3872.15"; gene_id "MSTRG.3872"; xloc "XLOC_002502"; class_code "u"; tss_id "TSS4694";
11	StringTie	exon	99645086	99645614	.	-	.	transcript_id "MSTRG.3872.15"; gene_id "MSTRG.3872"; exon_number "1";
11	StringTie	exon	99645763	99647468	.	-	.	transcript_id "MSTRG.3872.15"; gene_id "MSTRG.3872"; exon_number "2";
11	StringTie	transcript	99645086	99647468	.	-	.	transcript_id "MSTRG.3872.13"; gene_id "MSTRG.3872"; xloc "XLOC_002502"; class_code "u"; tss_id "TSS4694";
11	StringTie	exon	99645086	99645738	.	-	.	transcript_id "MSTRG.3872.13"; gene_id "MSTRG.3872"; exon_number "1";
11	StringTie	exon	99645884	99647468	.	-	.	transcript_id "MSTRG.3872.13"; gene_id "MSTRG.3872"; exon_number "2";
11	StringTie	transcript	99645086	99647468	.	-	.	transcript_id "MSTRG.3872.12"; gene_id "MSTRG.3872"; xloc "XLOC_002502"; class_code "u"; tss_id "TSS4694";
11	StringTie	exon	99645086	99645691	.	-	.	transcript_id "MSTRG.3872.12"; gene_id "MSTRG.3872"; exon_number "1";
11	StringTie	exon	99645894	99647468	.	-	.	transcript_id "MSTRG.3872.12"; gene_id "MSTRG.3872"; exon_number "2";
11	StringTie	transcript	100484706	100491182	.	-	.	transcript_id "MSTRG.3902.1"; gene_id "MSTRG.3902"; xloc "XLOC_002510"; class_code "u"; tss_id "TSS4710";
11	StringTie	exon	100484978	100491182	.	-	.	transcript_id "MSTRG.3902.1"; gene_id "MSTRG.3902"; exon_number "2";
11	StringTie	transcript	100485754	100491182	.	-	.	transcript_id "MSTRG.3902.2"; gene_id "MSTRG.3902"; xloc "XLOC_002510"; class_code "u"; tss_id "TSS4710";
11	StringTie	exon	100485754	100485991	.	-	.	transcript_id "MSTRG.3902.2"; gene_id "MSTRG.3902"; exon_number "1";
11	StringTie	exon	100486056	100491182	.	-	.	transcript_id "MSTRG.3902.2"; gene_id "MSTRG.3902"; exon_number "2";
11	StringTie	transcript	103384824	103385428	.	-	.	transcript_id "MSTRG.3944.1"; gene_id "MSTRG.3944"; xloc "XLOC_002525"; class_code "u"; tss_id "TSS4744";
11	StringTie	exon	103384824	103385096	.	-	.	transcript_id "MSTRG.3944.1"; gene_id "MSTRG.3944"; exon_number "1";
11	StringTie	transcript	103936274	103937390	.	-	.	transcript_id "MSTRG.3975.1"; gene_id "MSTRG.3975"; xloc "XLOC_002536"; class_code "u"; tss_id "TSS4769";
11	StringTie	exon	103936274	103936502	.	-	.	transcript_id "MSTRG.3975.1"; gene_id "MSTRG.3975"; exon_number "1";
11	StringTie	transcript	104180913	104185642	.	-	.	transcript_id "MSTRG.3967.1"; gene_id "MSTRG.3967"; xloc "XLOC_002540"; class_code "u"; tss_id "TSS4776";
11	StringTie	exon	104180913	104182551	.	-	.	transcript_id "MSTRG.3967.1"; gene_id "MSTRG.3967"; exon_number "1";
11	StringTie	exon	104182644	104182939	.	-	.	transcript_id "MSTRG.3967.1"; gene_id "MSTRG.3967"; exon_number "2";
11	StringTie	transcript	104180947	104185642	.	-	.	transcript_id "MSTRG.3967.2"; gene_id "MSTRG.3967"; xloc "XLOC_002540"; class_code "u"; tss_id "TSS4776";
11	StringTie	exon	104180947	104182551	.	-	.	transcript_id "MSTRG.3967.2"; gene_id "MSTRG.3967"; exon_number "1";
11	StringTie	exon	104182644	104182939	.	-	.	transcript_id "MSTRG.3967.2"; gene_id "MSTRG.3967"; exon_number "2";
11	StringTie	transcript	104181046	104185642	.	-	.	transcript_id "MSTRG.3967.3"; gene_id "MSTRG.3967"; xloc "XLOC_002540"; class_code "u"; tss_id "TSS4776";
11	StringTie	exon	104181046	104182551	.	-	.	transcript_id "MSTRG.3967.3"; gene_id "MSTRG.3967"; exon_number "1";
11	StringTie	exon	104182644	104182910	.	-	.	transcript_id "MSTRG.3967.3"; gene_id "MSTRG.3967"; exon_number "2";
11	StringTie	transcript	104210033	104210837	.	-	.	transcript_id "MSTRG.3965.1"; gene_id "MSTRG.3965"; xloc "XLOC_002541"; class_code "u"; tss_id "TSS4777";
11	StringTie	transcript	104224914	104226568	.	-	.	transcript_id "MSTRG.3969.2"; gene_id "MSTRG.3969"; xloc "XLOC_002542"; class_code "u"; tss_id "TSS4778";
11	StringTie	exon	104224914	104225147	.	-	.	transcript_id "MSTRG.3969.2"; gene_id "MSTRG.3969"; exon_number "1";
11	StringTie	exon	104225168	104226568	.	-	.	transcript_id "MSTRG.3969.2"; gene_id "MSTRG.3969"; exon_number "2";
11	StringTie	transcript	104786578	104796286	.	-	.	transcript_id "MSTRG.3993.4"; gene_id "MSTRG.3993"; xloc "XLOC_002552"; class_code "u"; tss_id "TSS4790";
11	StringTie	transcript	105775833	105783180	.	-	.	transcript_id "MSTRG.4020.1"; gene_id "MSTRG.4020"; xloc "XLOC_002558"; class_code "u"; tss_id "TSS4804";
11	StringTie	exon	105775833	105780291	.	-	.	transcript_id "MSTRG.4020.1"; gene_id "MSTRG.4020"; exon_number "1";
11	StringTie	exon	105782007	105783180	.	-	.	transcript_id "MSTRG.4020.1"; gene_id "MSTRG.4020"; exon_number "3";
11	StringTie	transcript	105836792	105840121	.	-	.	transcript_id "MSTRG.4026.1"; gene_id "MSTRG.4026"; xloc "XLOC_002559"; class_code "u"; tss_id "TSS4805";
11	StringTie	exon	105836792	105839110	.	-	.	transcript_id "MSTRG.4026.1"; gene_id "MSTRG.4026"; exon_number "1";
11	StringTie	exon	105839804	105840121	.	-	.	transcript_id "MSTRG.4026.1"; gene_id "MSTRG.4026"; exon_number "2";
11	StringTie	transcript	106202906	106203556	.	-	.	transcript_id "MSTRG.4049.2"; gene_id "MSTRG.4049"; xloc "XLOC_002571"; class_code "u"; tss_id "TSS4825";
11	StringTie	exon	106202906	106203301	.	-	.	transcript_id "MSTRG.4049.2"; gene_id "MSTRG.4049"; exon_number "1";
11	StringTie	exon	106203351	106203556	.	-	.	transcript_id "MSTRG.4049.2"; gene_id "MSTRG.4049"; exon_number "2";
11	StringTie	transcript	106460022	106468670	.	-	.	transcript_id "MSTRG.4075.1"; gene_id "MSTRG.4075"; xloc "XLOC_002587"; class_code "u"; tss_id "TSS4849";
11	StringTie	exon	106460022	106466094	.	-	.	transcript_id "MSTRG.4075.1"; gene_id "MSTRG.4075"; exon_number "1";
11	StringTie	transcript	106460673	106468171	.	-	.	transcript_id "MSTRG.4075.2"; gene_id "MSTRG.4075"; xloc "XLOC_002587"; class_code "u"; tss_id "TSS4850";
11	StringTie	exon	106460673	106466094	.	-	.	transcript_id "MSTRG.4075.2"; gene_id "MSTRG.4075"; exon_number "1";
11	StringTie	exon	106467150	106468171	.	-	.	transcript_id "MSTRG.4075.2"; gene_id "MSTRG.4075"; exon_number "3";
11	StringTie	transcript	106462247	106467027	.	-	.	transcript_id "MSTRG.4075.4"; gene_id "MSTRG.4075"; xloc "XLOC_002587"; class_code "u"; tss_id "TSS4851";
11	StringTie	exon	106462382	106466094	.	-	.	transcript_id "MSTRG.4075.4"; gene_id "MSTRG.4075"; exon_number "2";
12	StringTie	transcript	1752387	1801200	.	+	.	transcript_id "MSTRG.4099.1"; gene_id "MSTRG.4099"; xloc "XLOC_002596"; class_code "u"; tss_id "TSS4869";
12	StringTie	exon	1752387	1756000	.	+	.	transcript_id "MSTRG.4099.1"; gene_id "MSTRG.4099"; exon_number "1";
12	StringTie	transcript	15274572	15276771	.	+	.	transcript_id "MSTRG.4159.1"; gene_id "MSTRG.4159"; xloc "XLOC_002611"; class_code "u"; tss_id "TSS4905";
12	StringTie	exon	15274572	15274863	.	+	.	transcript_id "MSTRG.4159.1"; gene_id "MSTRG.4159"; exon_number "1";
12	StringTie	exon	15275241	15276771	.	+	.	transcript_id "MSTRG.4159.1"; gene_id "MSTRG.4159"; exon_number "3";
12	StringTie	transcript	15274578	15276771	.	+	.	transcript_id "MSTRG.4159.2"; gene_id "MSTRG.4159"; xloc "XLOC_002611"; class_code "u"; tss_id "TSS4905";
12	StringTie	exon	15274578	15275134	.	+	.	transcript_id "MSTRG.4159.2"; gene_id "MSTRG.4159"; exon_number "1";
12	StringTie	exon	15275241	15276771	.	+	.	transcript_id "MSTRG.4159.2"; gene_id "MSTRG.4159"; exon_number "2";
12	StringTie	transcript	15274580	15276771	.	+	.	transcript_id "MSTRG.4159.3"; gene_id "MSTRG.4159"; xloc "XLOC_002611"; class_code "u"; tss_id "TSS4905";
12	StringTie	exon	15274580	15274904	.	+	.	transcript_id "MSTRG.4159.3"; gene_id "MSTRG.4159"; exon_number "1";
12	StringTie	exon	15275241	15276771	.	+	.	transcript_id "MSTRG.4159.3"; gene_id "MSTRG.4159"; exon_number "3";
12	StringTie	transcript	15274591	15276771	.	+	.	transcript_id "MSTRG.4159.4"; gene_id "MSTRG.4159"; xloc "XLOC_002611"; class_code "u"; tss_id "TSS4905";
12	StringTie	exon	15274591	15275784	.	+	.	transcript_id "MSTRG.4159.4"; gene_id "MSTRG.4159"; exon_number "1";
12	StringTie	exon	15275805	15276771	.	+	.	transcript_id "MSTRG.4159.4"; gene_id "MSTRG.4159"; exon_number "2";
12	StringTie	transcript	15274597	15276771	.	+	.	transcript_id "MSTRG.4159.5"; gene_id "MSTRG.4159"; xloc "XLOC_002611"; class_code "u"; tss_id "TSS4905";
12	StringTie	exon	15274842	15275239	.	+	.	transcript_id "MSTRG.4159.5"; gene_id "MSTRG.4159"; exon_number "2";
12	StringTie	exon	15275393	15276771	.	+	.	transcript_id "MSTRG.4159.5"; gene_id "MSTRG.4159"; exon_number "3";
12	StringTie	transcript	15274607	15276771	.	+	.	transcript_id "MSTRG.4159.6"; gene_id "MSTRG.4159"; xloc "XLOC_002611"; class_code "u"; tss_id "TSS4905";
12	StringTie	exon	15274607	15275307	.	+	.	transcript_id "MSTRG.4159.6"; gene_id "MSTRG.4159"; exon_number "1";
12	StringTie	exon	15275339	15276771	.	+	.	transcript_id "MSTRG.4159.6"; gene_id "MSTRG.4159"; exon_number "2";
12	StringTie	transcript	15274610	15276771	.	+	.	transcript_id "MSTRG.4159.7"; gene_id "MSTRG.4159"; xloc "XLOC_002611"; class_code "u"; tss_id "TSS4905";
12	StringTie	exon	15274610	15274904	.	+	.	transcript_id "MSTRG.4159.7"; gene_id "MSTRG.4159"; exon_number "1";
12	StringTie	exon	15274944	15275214	.	+	.	transcript_id "MSTRG.4159.7"; gene_id "MSTRG.4159"; exon_number "2";
12	StringTie	exon	15275341	15276771	.	+	.	transcript_id "MSTRG.4159.7"; gene_id "MSTRG.4159"; exon_number "3";
12	StringTie	transcript	15274614	15276771	.	+	.	transcript_id "MSTRG.4159.9"; gene_id "MSTRG.4159"; xloc "XLOC_002611"; class_code "u"; tss_id "TSS4905";
12	StringTie	exon	15274614	15275134	.	+	.	transcript_id "MSTRG.4159.9"; gene_id "MSTRG.4159"; exon_number "1";
12	StringTie	exon	15275241	15275784	.	+	.	transcript_id "MSTRG.4159.9"; gene_id "MSTRG.4159"; exon_number "2";
12	StringTie	exon	15275805	15276771	.	+	.	transcript_id "MSTRG.4159.9"; gene_id "MSTRG.4159"; exon_number "3";
12	StringTie	transcript	15274614	15276771	.	+	.	transcript_id "MSTRG.4159.8"; gene_id "MSTRG.4159"; xloc "XLOC_002611"; class_code "u"; tss_id "TSS4905";
12	StringTie	exon	15274614	15275306	.	+	.	transcript_id "MSTRG.4159.8"; gene_id "MSTRG.4159"; exon_number "1";
12	StringTie	exon	15275328	15276771	.	+	.	transcript_id "MSTRG.4159.8"; gene_id "MSTRG.4159"; exon_number "2";
12	StringTie	transcript	15274671	15276771	.	+	.	transcript_id "MSTRG.4159.11"; gene_id "MSTRG.4159"; xloc "XLOC_002611"; class_code "u"; tss_id "TSS4905";
12	StringTie	exon	15274671	15275306	.	+	.	transcript_id "MSTRG.4159.11"; gene_id "MSTRG.4159"; exon_number "1";
12	StringTie	exon	15275334	15276771	.	+	.	transcript_id "MSTRG.4159.11"; gene_id "MSTRG.4159"; exon_number "2";
12	StringTie	transcript	16248404	16255667	.	+	.	transcript_id "MSTRG.4179.1"; gene_id "MSTRG.4179"; xloc "XLOC_002616"; class_code "u"; tss_id "TSS4925";
12	StringTie	exon	16248404	16255397	.	+	.	transcript_id "MSTRG.4179.1"; gene_id "MSTRG.4179"; exon_number "1";
12	StringTie	transcript	16253902	16255667	.	+	.	transcript_id "MSTRG.4179.2"; gene_id "MSTRG.4179"; xloc "XLOC_002616"; class_code "u"; tss_id "TSS4926";
12	StringTie	exon	16253902	16255365	.	+	.	transcript_id "MSTRG.4179.2"; gene_id "MSTRG.4179"; exon_number "1";
12	StringTie	transcript	18061055	18062837	.	+	.	transcript_id "MSTRG.4189.1"; gene_id "MSTRG.4189"; xloc "XLOC_002621"; class_code "u"; tss_id "TSS4936";
12	StringTie	exon	18061055	18061753	.	+	.	transcript_id "MSTRG.4189.1"; gene_id "MSTRG.4189"; exon_number "1";
12	StringTie	exon	18061781	18062837	.	+	.	transcript_id "MSTRG.4189.1"; gene_id "MSTRG.4189"; exon_number "2";
12	StringTie	transcript	18061056	18062837	.	+	.	transcript_id "MSTRG.4189.2"; gene_id "MSTRG.4189"; xloc "XLOC_002621"; class_code "u"; tss_id "TSS4936";
12	StringTie	exon	18061056	18061757	.	+	.	transcript_id "MSTRG.4189.2"; gene_id "MSTRG.4189"; exon_number "1";
12	StringTie	exon	18061785	18062837	.	+	.	transcript_id "MSTRG.4189.2"; gene_id "MSTRG.4189"; exon_number "2";
12	StringTie	transcript	18061068	18062837	.	+	.	transcript_id "MSTRG.4189.3"; gene_id "MSTRG.4189"; xloc "XLOC_002621"; class_code "u"; tss_id "TSS4936";
12	StringTie	exon	18061068	18061755	.	+	.	transcript_id "MSTRG.4189.3"; gene_id "MSTRG.4189"; exon_number "1";
12	StringTie	exon	18061783	18062837	.	+	.	transcript_id "MSTRG.4189.3"; gene_id "MSTRG.4189"; exon_number "2";
12	StringTie	transcript	18061118	18062837	.	+	.	transcript_id "MSTRG.4189.6"; gene_id "MSTRG.4189"; xloc "XLOC_002621"; class_code "u"; tss_id "TSS4936";
12	StringTie	exon	18061118	18061678	.	+	.	transcript_id "MSTRG.4189.6"; gene_id "MSTRG.4189"; exon_number "1";
12	StringTie	exon	18061702	18062837	.	+	.	transcript_id "MSTRG.4189.6"; gene_id "MSTRG.4189"; exon_number "2";
12	StringTie	transcript	18061118	18062837	.	+	.	transcript_id "MSTRG.4189.5"; gene_id "MSTRG.4189"; xloc "XLOC_002621"; class_code "u"; tss_id "TSS4936";
12	StringTie	exon	18061118	18061749	.	+	.	transcript_id "MSTRG.4189.5"; gene_id "MSTRG.4189"; exon_number "1";
12	StringTie	exon	18061771	18062837	.	+	.	transcript_id "MSTRG.4189.5"; gene_id "MSTRG.4189"; exon_number "2";
12	StringTie	transcript	19538882	19542745	.	+	.	transcript_id "MSTRG.4228.1"; gene_id "MSTRG.4228"; xloc "XLOC_002631"; class_code "u"; tss_id "TSS4968";
12	StringTie	exon	19538882	19539190	.	+	.	transcript_id "MSTRG.4228.1"; gene_id "MSTRG.4228"; exon_number "1";
12	StringTie	exon	19539368	19542745	.	+	.	transcript_id "MSTRG.4228.1"; gene_id "MSTRG.4228"; exon_number "2";
12	StringTie	transcript	29179354	29209098	.	+	.	transcript_id "MSTRG.4281.1"; gene_id "MSTRG.4281"; xloc "XLOC_002660"; class_code "u"; tss_id "TSS5031";
12	StringTie	exon	29179354	29179606	.	+	.	transcript_id "MSTRG.4281.1"; gene_id "MSTRG.4281"; exon_number "1";
12	StringTie	transcript	33647211	33647902	.	+	.	transcript_id "MSTRG.4346.1"; gene_id "MSTRG.4346"; xloc "XLOC_002677"; class_code "u"; tss_id "TSS5084";
12	StringTie	exon	33647211	33647552	.	+	.	transcript_id "MSTRG.4346.1"; gene_id "MSTRG.4346"; exon_number "1";
12	StringTie	transcript	36596005	36606648	.	+	.	transcript_id "MSTRG.4417.5"; gene_id "MSTRG.4417"; xloc "XLOC_002693"; class_code "u"; tss_id "TSS5129";
12	StringTie	exon	36596005	36596674	.	+	.	transcript_id "MSTRG.4417.5"; gene_id "MSTRG.4417"; exon_number "1";
12	StringTie	exon	36605656	36606648	.	+	.	transcript_id "MSTRG.4417.5"; gene_id "MSTRG.4417"; exon_number "5";
12	StringTie	transcript	36602760	36607675	.	+	.	transcript_id "MSTRG.4417.6"; gene_id "MSTRG.4417"; xloc "XLOC_002693"; class_code "u"; tss_id "TSS5130";
12	StringTie	exon	36602760	36603318	.	+	.	transcript_id "MSTRG.4417.6"; gene_id "MSTRG.4417"; exon_number "1";
12	StringTie	transcript	52158719	52176825	.	+	.	transcript_id "MSTRG.4472.1"; gene_id "MSTRG.4472"; xloc "XLOC_002703"; class_code "u"; tss_id "TSS5148";
12	StringTie	exon	52174726	52176825	.	+	.	transcript_id "MSTRG.4472.1"; gene_id "MSTRG.4472"; exon_number "4";
12	StringTie	transcript	52158726	52176825	.	+	.	transcript_id "MSTRG.4472.2"; gene_id "MSTRG.4472"; xloc "XLOC_002703"; class_code "u"; tss_id "TSS5148";
12	StringTie	exon	52174726	52176825	.	+	.	transcript_id "MSTRG.4472.2"; gene_id "MSTRG.4472"; exon_number "4";
12	StringTie	transcript	52158764	52176825	.	+	.	transcript_id "MSTRG.4472.3"; gene_id "MSTRG.4472"; xloc "XLOC_002703"; class_code "u"; tss_id "TSS5148";
12	StringTie	exon	52174726	52176825	.	+	.	transcript_id "MSTRG.4472.3"; gene_id "MSTRG.4472"; exon_number "3";
12	StringTie	transcript	52162838	52176825	.	+	.	transcript_id "MSTRG.4472.4"; gene_id "MSTRG.4472"; xloc "XLOC_002703"; class_code "u"; tss_id "TSS5149";
12	StringTie	exon	52174726	52176825	.	+	.	transcript_id "MSTRG.4472.4"; gene_id "MSTRG.4472"; exon_number "3";
12	StringTie	transcript	52346179	52351430	.	+	.	transcript_id "MSTRG.4475.1"; gene_id "MSTRG.4475"; xloc "XLOC_002704"; class_code "u"; tss_id "TSS5150";
12	StringTie	exon	52346179	52350141	.	+	.	transcript_id "MSTRG.4475.1"; gene_id "MSTRG.4475"; exon_number "1";
12	StringTie	exon	52350227	52351430	.	+	.	transcript_id "MSTRG.4475.1"; gene_id "MSTRG.4475"; exon_number "2";
12	StringTie	transcript	52352087	52352826	.	+	.	transcript_id "MSTRG.4476.1"; gene_id "MSTRG.4476"; xloc "XLOC_002705"; class_code "u"; tss_id "TSS5151";
12	StringTie	exon	52352608	52352826	.	+	.	transcript_id "MSTRG.4476.1"; gene_id "MSTRG.4476"; exon_number "2";
12	StringTie	transcript	52485487	52492576	.	+	.	transcript_id "MSTRG.4499.1"; gene_id "MSTRG.4499"; xloc "XLOC_002708"; class_code "u"; tss_id "TSS5159";
12	StringTie	exon	52485487	52485864	.	+	.	transcript_id "MSTRG.4499.1"; gene_id "MSTRG.4499"; exon_number "1";
12	StringTie	exon	52491726	52492576	.	+	.	transcript_id "MSTRG.4499.1"; gene_id "MSTRG.4499"; exon_number "3";
12	StringTie	transcript	53297803	53305846	.	+	.	transcript_id "MSTRG.4485.1"; gene_id "MSTRG.4485"; xloc "XLOC_002711"; class_code "u"; tss_id "TSS5163";
12	StringTie	exon	53297803	53298084	.	+	.	transcript_id "MSTRG.4485.1"; gene_id "MSTRG.4485"; exon_number "1";
12	StringTie	exon	53303623	53305846	.	+	.	transcript_id "MSTRG.4485.1"; gene_id "MSTRG.4485"; exon_number "2";
12	StringTie	transcript	54851784	54882709	.	+	.	transcript_id "MSTRG.4507.2"; gene_id "MSTRG.4507"; xloc "XLOC_002712"; class_code "u"; tss_id "TSS5165";
12	StringTie	exon	54851784	54852219	.	+	.	transcript_id "MSTRG.4507.2"; gene_id "MSTRG.4507"; exon_number "1";
12	StringTie	exon	54881605	54882709	.	+	.	transcript_id "MSTRG.4507.2"; gene_id "MSTRG.4507"; exon_number "3";
12	StringTie	transcript	54851932	54882200	.	+	.	transcript_id "MSTRG.4507.3"; gene_id "MSTRG.4507"; xloc "XLOC_002712"; class_code "u"; tss_id "TSS5166";
12	StringTie	exon	54851932	54852219	.	+	.	transcript_id "MSTRG.4507.3"; gene_id "MSTRG.4507"; exon_number "1";
12	StringTie	exon	54881605	54882200	.	+	.	transcript_id "MSTRG.4507.3"; gene_id "MSTRG.4507"; exon_number "2";
12	StringTie	transcript	66223647	66259147	.	+	.	transcript_id "MSTRG.4519.1"; gene_id "MSTRG.4519"; xloc "XLOC_002714"; class_code "u"; tss_id "TSS5174";
12	StringTie	exon	66223647	66223910	.	+	.	transcript_id "MSTRG.4519.1"; gene_id "MSTRG.4519"; exon_number "1";
12	StringTie	exon	66225673	66231383	.	+	.	transcript_id "MSTRG.4519.1"; gene_id "MSTRG.4519"; exon_number "2";
12	StringTie	transcript	71346654	71535791	.	+	.	transcript_id "MSTRG.4534.1"; gene_id "MSTRG.4534"; xloc "XLOC_002719"; class_code "u"; tss_id "TSS5182";
12	StringTie	exon	71349374	71349623	.	+	.	transcript_id "MSTRG.4534.1"; gene_id "MSTRG.4534"; exon_number "3";
12	StringTie	exon	71534715	71535791	.	+	.	transcript_id "MSTRG.4534.1"; gene_id "MSTRG.4534"; exon_number "26";
12	StringTie	transcript	71665612	71666487	.	+	.	transcript_id "MSTRG.4536.1"; gene_id "MSTRG.4536"; xloc "XLOC_002720"; class_code "u"; tss_id "TSS5183";
12	StringTie	exon	71665612	71666222	.	+	.	transcript_id "MSTRG.4536.1"; gene_id "MSTRG.4536"; exon_number "1";
12	StringTie	exon	71666245	71666487	.	+	.	transcript_id "MSTRG.4536.1"; gene_id "MSTRG.4536"; exon_number "2";
12	StringTie	transcript	72922848	72939301	.	+	.	transcript_id "MSTRG.4545.1"; gene_id "MSTRG.4545"; xloc "XLOC_002725"; class_code "u"; tss_id "TSS5196";
12	StringTie	exon	72922848	72924658	.	+	.	transcript_id "MSTRG.4545.1"; gene_id "MSTRG.4545"; exon_number "1";
12	StringTie	exon	72938557	72939301	.	+	.	transcript_id "MSTRG.4545.1"; gene_id "MSTRG.4545"; exon_number "2";
12	StringTie	transcript	72973695	72983069	.	+	.	transcript_id "MSTRG.4547.1"; gene_id "MSTRG.4547"; xloc "XLOC_002726"; class_code "u"; tss_id "TSS5197";
12	StringTie	exon	72982707	72983069	.	+	.	transcript_id "MSTRG.4547.1"; gene_id "MSTRG.4547"; exon_number "2";
12	StringTie	transcript	72986581	73239867	.	+	.	transcript_id "MSTRG.4548.1"; gene_id "MSTRG.4548"; xloc "XLOC_002727"; class_code "u"; tss_id "TSS5198";
12	StringTie	exon	73239638	73239867	.	+	.	transcript_id "MSTRG.4548.1"; gene_id "MSTRG.4548"; exon_number "6";
12	StringTie	transcript	73181624	73185569	.	+	.	transcript_id "MSTRG.4548.4"; gene_id "MSTRG.4548"; xloc "XLOC_002727"; class_code "u"; tss_id "TSS5201";
12	StringTie	exon	73181624	73181825	.	+	.	transcript_id "MSTRG.4548.4"; gene_id "MSTRG.4548"; exon_number "1";
12	StringTie	transcript	73372091	73390824	.	+	.	transcript_id "MSTRG.4549.1"; gene_id "MSTRG.4549"; xloc "XLOC_002728"; class_code "u"; tss_id "TSS5210";
12	StringTie	transcript	73796988	73850231	.	+	.	transcript_id "MSTRG.4594.2"; gene_id "MSTRG.4594"; xloc "XLOC_002729"; class_code "u"; tss_id "TSS5212";
12	StringTie	exon	73796988	73797230	.	+	.	transcript_id "MSTRG.4594.2"; gene_id "MSTRG.4594"; exon_number "1";
12	StringTie	exon	73799002	73799251	.	+	.	transcript_id "MSTRG.4594.2"; gene_id "MSTRG.4594"; exon_number "2";
12	StringTie	transcript	74020725	74077470	.	+	.	transcript_id "MSTRG.4594.33"; gene_id "MSTRG.4594"; xloc "XLOC_002729"; class_code "u"; tss_id "TSS5219";
12	StringTie	transcript	74033867	74046057	.	+	.	transcript_id "MSTRG.4594.34"; gene_id "MSTRG.4594"; xloc "XLOC_002729"; class_code "u"; tss_id "TSS5220";
12	StringTie	transcript	74076383	74077470	.	+	.	transcript_id "MSTRG.4594.35"; gene_id "MSTRG.4594"; xloc "XLOC_002729"; class_code "u"; tss_id "TSS5221";
12	StringTie	exon	74077042	74077470	.	+	.	transcript_id "MSTRG.4594.35"; gene_id "MSTRG.4594"; exon_number "2";
12	StringTie	transcript	74015344	74089433	.	+	.	transcript_id "MSTRG.4598.1"; gene_id "MSTRG.4598"; xloc "XLOC_002730"; class_code "u"; tss_id "TSS5222";
12	StringTie	exon	74087051	74089433	.	+	.	transcript_id "MSTRG.4598.1"; gene_id "MSTRG.4598"; exon_number "2";
12	StringTie	transcript	74078020	74081478	.	+	.	transcript_id "MSTRG.4600.1"; gene_id "MSTRG.4600"; xloc "XLOC_002731"; class_code "u"; tss_id "TSS5223";
12	StringTie	exon	74078020	74078945	.	+	.	transcript_id "MSTRG.4600.1"; gene_id "MSTRG.4600"; exon_number "1";
12	StringTie	exon	74079837	74081478	.	+	.	transcript_id "MSTRG.4600.1"; gene_id "MSTRG.4600"; exon_number "2";
12	StringTie	transcript	74080024	74081478	.	+	.	transcript_id "MSTRG.4600.2"; gene_id "MSTRG.4600"; xloc "XLOC_002731"; class_code "u"; tss_id "TSS5224";
12	StringTie	exon	74080134	74081478	.	+	.	transcript_id "MSTRG.4600.2"; gene_id "MSTRG.4600"; exon_number "2";
12	StringTie	transcript	74107816	74521925	.	+	.	transcript_id "MSTRG.4602.1"; gene_id "MSTRG.4602"; xloc "XLOC_002732"; class_code "u"; tss_id "TSS5225";
12	StringTie	exon	74519573	74521925	.	+	.	transcript_id "MSTRG.4602.1"; gene_id "MSTRG.4602"; exon_number "10";
12	StringTie	transcript	74107824	74114307	.	+	.	transcript_id "MSTRG.4602.2"; gene_id "MSTRG.4602"; xloc "XLOC_002732"; class_code "u"; tss_id "TSS5225";
12	StringTie	transcript	74202489	74247722	.	+	.	transcript_id "MSTRG.4602.3"; gene_id "MSTRG.4602"; xloc "XLOC_002732"; class_code "u"; tss_id "TSS5226";
12	StringTie	exon	74219196	74221432	.	+	.	transcript_id "MSTRG.4602.3"; gene_id "MSTRG.4602"; exon_number "3";
12	StringTie	transcript	74202526	74227122	.	+	.	transcript_id "MSTRG.4602.4"; gene_id "MSTRG.4602"; xloc "XLOC_002732"; class_code "u"; tss_id "TSS5226";
12	StringTie	exon	74202526	74202889	.	+	.	transcript_id "MSTRG.4602.4"; gene_id "MSTRG.4602"; exon_number "1";
12	StringTie	exon	74219196	74221432	.	+	.	transcript_id "MSTRG.4602.4"; gene_id "MSTRG.4602"; exon_number "3";
12	StringTie	exon	74222432	74227122	.	+	.	transcript_id "MSTRG.4602.4"; gene_id "MSTRG.4602"; exon_number "4";
12	StringTie	transcript	74203833	74221432	.	+	.	transcript_id "MSTRG.4602.5"; gene_id "MSTRG.4602"; xloc "XLOC_002732"; class_code "u"; tss_id "TSS5227";
12	StringTie	exon	74219196	74221432	.	+	.	transcript_id "MSTRG.4602.5"; gene_id "MSTRG.4602"; exon_number "3";
12	StringTie	transcript	74204184	74227122	.	+	.	transcript_id "MSTRG.4602.6"; gene_id "MSTRG.4602"; xloc "XLOC_002732"; class_code "u"; tss_id "TSS5228";
12	StringTie	exon	74204184	74207539	.	+	.	transcript_id "MSTRG.4602.6"; gene_id "MSTRG.4602"; exon_number "1";
12	StringTie	exon	74219196	74227122	.	+	.	transcript_id "MSTRG.4602.6"; gene_id "MSTRG.4602"; exon_number "3";
12	StringTie	transcript	74211761	74221432	.	+	.	transcript_id "MSTRG.4602.7"; gene_id "MSTRG.4602"; xloc "XLOC_002732"; class_code "u"; tss_id "TSS5229";
12	StringTie	exon	74219196	74221432	.	+	.	transcript_id "MSTRG.4602.7"; gene_id "MSTRG.4602"; exon_number "3";
12	StringTie	transcript	74243402	74521925	.	+	.	transcript_id "MSTRG.4602.8"; gene_id "MSTRG.4602"; xloc "XLOC_002732"; class_code "u"; tss_id "TSS5230";
12	StringTie	exon	74243402	74243660	.	+	.	transcript_id "MSTRG.4602.8"; gene_id "MSTRG.4602"; exon_number "1";
12	StringTie	exon	74266766	74266990	.	+	.	transcript_id "MSTRG.4602.8"; gene_id "MSTRG.4602"; exon_number "4";
12	StringTie	exon	74278477	74278726	.	+	.	transcript_id "MSTRG.4602.8"; gene_id "MSTRG.4602"; exon_number "8";
12	StringTie	exon	74519573	74521925	.	+	.	transcript_id "MSTRG.4602.8"; gene_id "MSTRG.4602"; exon_number "31";
12	StringTie	transcript	74243446	74760693	.	+	.	transcript_id "MSTRG.4602.9"; gene_id "MSTRG.4602"; xloc "XLOC_002732"; class_code "u"; tss_id "TSS5230";
12	StringTie	exon	74243446	74243660	.	+	.	transcript_id "MSTRG.4602.9"; gene_id "MSTRG.4602"; exon_number "1";
12	StringTie	exon	74266766	74266990	.	+	.	transcript_id "MSTRG.4602.9"; gene_id "MSTRG.4602"; exon_number "4";
12	StringTie	exon	74297191	74297440	.	+	.	transcript_id "MSTRG.4602.9"; gene_id "MSTRG.4602"; exon_number "8";
12	StringTie	exon	74760360	74760693	.	+	.	transcript_id "MSTRG.4602.9"; gene_id "MSTRG.4602"; exon_number "25";
12	StringTie	transcript	74243452	74247722	.	+	.	transcript_id "MSTRG.4602.10"; gene_id "MSTRG.4602"; xloc "XLOC_002732"; class_code "u"; tss_id "TSS5230";
12	StringTie	exon	74243452	74243660	.	+	.	transcript_id "MSTRG.4602.10"; gene_id "MSTRG.4602"; exon_number "1";
12	StringTie	transcript	74243465	74752633	.	+	.	transcript_id "MSTRG.4602.11"; gene_id "MSTRG.4602"; xloc "XLOC_002732"; class_code "u"; tss_id "TSS5230";
12	StringTie	exon	74266766	74266990	.	+	.	transcript_id "MSTRG.4602.11"; gene_id "MSTRG.4602"; exon_number "4";
12	StringTie	exon	74297191	74297440	.	+	.	transcript_id "MSTRG.4602.11"; gene_id "MSTRG.4602"; exon_number "7";
12	StringTie	transcript	74243466	74521925	.	+	.	transcript_id "MSTRG.4602.14"; gene_id "MSTRG.4602"; xloc "XLOC_002732"; class_code "u"; tss_id "TSS5230";
12	StringTie	exon	74266766	74266990	.	+	.	transcript_id "MSTRG.4602.14"; gene_id "MSTRG.4602"; exon_number "4";
12	StringTie	exon	74275921	74276531	.	+	.	transcript_id "MSTRG.4602.14"; gene_id "MSTRG.4602"; exon_number "7";
12	StringTie	exon	74278477	74278726	.	+	.	transcript_id "MSTRG.4602.14"; gene_id "MSTRG.4602"; exon_number "8";
12	StringTie	exon	74519573	74521925	.	+	.	transcript_id "MSTRG.4602.14"; gene_id "MSTRG.4602"; exon_number "31";
12	StringTie	transcript	74243466	74521925	.	+	.	transcript_id "MSTRG.4602.12"; gene_id "MSTRG.4602"; xloc "XLOC_002732"; class_code "u"; tss_id "TSS5230";
12	StringTie	exon	74266766	74266990	.	+	.	transcript_id "MSTRG.4602.12"; gene_id "MSTRG.4602"; exon_number "4";
12	StringTie	exon	74278477	74278726	.	+	.	transcript_id "MSTRG.4602.12"; gene_id "MSTRG.4602"; exon_number "8";
12	StringTie	exon	74519573	74521925	.	+	.	transcript_id "MSTRG.4602.12"; gene_id "MSTRG.4602"; exon_number "30";
12	StringTie	transcript	74243511	74760693	.	+	.	transcript_id "MSTRG.4602.15"; gene_id "MSTRG.4602"; xloc "XLOC_002732"; class_code "u"; tss_id "TSS5231";
12	StringTie	exon	74266766	74266990	.	+	.	transcript_id "MSTRG.4602.15"; gene_id "MSTRG.4602"; exon_number "4";
12	StringTie	exon	74297191	74297440	.	+	.	transcript_id "MSTRG.4602.15"; gene_id "MSTRG.4602"; exon_number "7";
12	StringTie	exon	74760360	74760693	.	+	.	transcript_id "MSTRG.4602.15"; gene_id "MSTRG.4602"; exon_number "24";
12	StringTie	transcript	74250717	74437567	.	+	.	transcript_id "MSTRG.4602.16"; gene_id "MSTRG.4602"; xloc "XLOC_002732"; class_code "u"; tss_id "TSS5232";
12	StringTie	exon	74266766	74266990	.	+	.	transcript_id "MSTRG.4602.16"; gene_id "MSTRG.4602"; exon_number "2";
12	StringTie	exon	74278477	74278726	.	+	.	transcript_id "MSTRG.4602.16"; gene_id "MSTRG.4602"; exon_number "6";
12	StringTie	transcript	74251394	74745855	.	+	.	transcript_id "MSTRG.4602.17"; gene_id "MSTRG.4602"; xloc "XLOC_002732"; class_code "u"; tss_id "TSS5233";
12	StringTie	exon	74266766	74266990	.	+	.	transcript_id "MSTRG.4602.17"; gene_id "MSTRG.4602"; exon_number "2";
12	StringTie	exon	74278477	74278726	.	+	.	transcript_id "MSTRG.4602.17"; gene_id "MSTRG.4602"; exon_number "6";
12	StringTie	exon	74330066	74330468	.	+	.	transcript_id "MSTRG.4602.17"; gene_id "MSTRG.4602"; exon_number "10";
12	StringTie	exon	74744819	74745855	.	+	.	transcript_id "MSTRG.4602.17"; gene_id "MSTRG.4602"; exon_number "18";
12	StringTie	transcript	74266789	74760693	.	+	.	transcript_id "MSTRG.4602.18"; gene_id "MSTRG.4602"; xloc "XLOC_002732"; class_code "u"; tss_id "TSS5234";
12	StringTie	exon	74266789	74266990	.	+	.	transcript_id "MSTRG.4602.18"; gene_id "MSTRG.4602"; exon_number "1";
12	StringTie	exon	74278477	74278726	.	+	.	transcript_id "MSTRG.4602.18"; gene_id "MSTRG.4602"; exon_number "5";
12	StringTie	exon	74297191	74297440	.	+	.	transcript_id "MSTRG.4602.18"; gene_id "MSTRG.4602"; exon_number "8";
12	StringTie	exon	74760360	74760693	.	+	.	transcript_id "MSTRG.4602.18"; gene_id "MSTRG.4602"; exon_number "25";
12	StringTie	transcript	74266899	74745855	.	+	.	transcript_id "MSTRG.4602.21"; gene_id "MSTRG.4602"; xloc "XLOC_002732"; class_code "u"; tss_id "TSS5235";
12	StringTie	exon	74297191	74297440	.	+	.	transcript_id "MSTRG.4602.21"; gene_id "MSTRG.4602"; exon_number "4";
12	StringTie	exon	74744819	74745855	.	+	.	transcript_id "MSTRG.4602.21"; gene_id "MSTRG.4602"; exon_number "17";
12	StringTie	transcript	74266899	74745855	.	+	.	transcript_id "MSTRG.4602.20"; gene_id "MSTRG.4602"; xloc "XLOC_002732"; class_code "u"; tss_id "TSS5235";
12	StringTie	exon	74278477	74278726	.	+	.	transcript_id "MSTRG.4602.20"; gene_id "MSTRG.4602"; exon_number "5";
12	StringTie	exon	74744819	74745855	.	+	.	transcript_id "MSTRG.4602.20"; gene_id "MSTRG.4602"; exon_number "18";
12	StringTie	transcript	74266899	74760693	.	+	.	transcript_id "MSTRG.4602.22"; gene_id "MSTRG.4602"; xloc "XLOC_002732"; class_code "u"; tss_id "TSS5235";
12	StringTie	exon	74297191	74297440	.	+	.	transcript_id "MSTRG.4602.22"; gene_id "MSTRG.4602"; exon_number "4";
12	StringTie	exon	74760360	74760693	.	+	.	transcript_id "MSTRG.4602.22"; gene_id "MSTRG.4602"; exon_number "20";
12	StringTie	transcript	74266899	74760693	.	+	.	transcript_id "MSTRG.4602.19"; gene_id "MSTRG.4602"; xloc "XLOC_002732"; class_code "u"; tss_id "TSS5235";
12	StringTie	exon	74297191	74297440	.	+	.	transcript_id "MSTRG.4602.19"; gene_id "MSTRG.4602"; exon_number "5";
12	StringTie	exon	74760360	74760693	.	+	.	transcript_id "MSTRG.4602.19"; gene_id "MSTRG.4602"; exon_number "21";
12	StringTie	transcript	74271987	74715149	.	+	.	transcript_id "MSTRG.4602.24"; gene_id "MSTRG.4602"; xloc "XLOC_002732"; class_code "u"; tss_id "TSS5236";
12	StringTie	exon	74297191	74297440	.	+	.	transcript_id "MSTRG.4602.24"; gene_id "MSTRG.4602"; exon_number "3";
12	StringTie	exon	74714024	74715149	.	+	.	transcript_id "MSTRG.4602.24"; gene_id "MSTRG.4602"; exon_number "7";
12	StringTie	transcript	74271987	74754155	.	+	.	transcript_id "MSTRG.4602.26"; gene_id "MSTRG.4602"; xloc "XLOC_002732"; class_code "u"; tss_id "TSS5236";
12	StringTie	exon	74278477	74278726	.	+	.	transcript_id "MSTRG.4602.26"; gene_id "MSTRG.4602"; exon_number "3";
12	StringTie	exon	74753797	74754155	.	+	.	transcript_id "MSTRG.4602.26"; gene_id "MSTRG.4602"; exon_number "17";
12	StringTie	transcript	74271987	74759762	.	+	.	transcript_id "MSTRG.4602.25"; gene_id "MSTRG.4602"; xloc "XLOC_002732"; class_code "u"; tss_id "TSS5236";
12	StringTie	exon	74297191	74297440	.	+	.	transcript_id "MSTRG.4602.25"; gene_id "MSTRG.4602"; exon_number "3";
12	StringTie	exon	74759206	74759762	.	+	.	transcript_id "MSTRG.4602.25"; gene_id "MSTRG.4602"; exon_number "19";
12	StringTie	transcript	74271987	74760693	.	+	.	transcript_id "MSTRG.4602.28"; gene_id "MSTRG.4602"; xloc "XLOC_002732"; class_code "u"; tss_id "TSS5236";
12	StringTie	exon	74278477	74278726	.	+	.	transcript_id "MSTRG.4602.28"; gene_id "MSTRG.4602"; exon_number "3";
12	StringTie	exon	74760360	74760693	.	+	.	transcript_id "MSTRG.4602.28"; gene_id "MSTRG.4602"; exon_number "20";
12	StringTie	transcript	74271987	74760693	.	+	.	transcript_id "MSTRG.4602.27"; gene_id "MSTRG.4602"; xloc "XLOC_002732"; class_code "u"; tss_id "TSS5236";
12	StringTie	exon	74278477	74278726	.	+	.	transcript_id "MSTRG.4602.27"; gene_id "MSTRG.4602"; exon_number "3";
12	StringTie	exon	74760360	74760693	.	+	.	transcript_id "MSTRG.4602.27"; gene_id "MSTRG.4602"; exon_number "21";
12	StringTie	transcript	74271988	74285870	.	+	.	transcript_id "MSTRG.4602.29"; gene_id "MSTRG.4602"; xloc "XLOC_002732"; class_code "u"; tss_id "TSS5236";
12	StringTie	transcript	74271989	74760693	.	+	.	transcript_id "MSTRG.4602.30"; gene_id "MSTRG.4602"; xloc "XLOC_002732"; class_code "u"; tss_id "TSS5236";
12	StringTie	exon	74297191	74297440	.	+	.	transcript_id "MSTRG.4602.30"; gene_id "MSTRG.4602"; exon_number "3";
12	StringTie	exon	74760360	74760693	.	+	.	transcript_id "MSTRG.4602.30"; gene_id "MSTRG.4602"; exon_number "19";
12	StringTie	transcript	74272036	74437566	.	+	.	transcript_id "MSTRG.4602.32"; gene_id "MSTRG.4602"; xloc "XLOC_002732"; class_code "u"; tss_id "TSS5236";
12	StringTie	exon	74278477	74278726	.	+	.	transcript_id "MSTRG.4602.32"; gene_id "MSTRG.4602"; exon_number "3";
12	StringTie	exon	74297191	74297440	.	+	.	transcript_id "MSTRG.4602.32"; gene_id "MSTRG.4602"; exon_number "7";
12	StringTie	transcript	74272036	74760693	.	+	.	transcript_id "MSTRG.4602.31"; gene_id "MSTRG.4602"; xloc "XLOC_002732"; class_code "u"; tss_id "TSS5236";
12	StringTie	exon	74278477	74278726	.	+	.	transcript_id "MSTRG.4602.31"; gene_id "MSTRG.4602"; exon_number "3";
12	StringTie	exon	74297191	74297440	.	+	.	transcript_id "MSTRG.4602.31"; gene_id "MSTRG.4602"; exon_number "7";
12	StringTie	exon	74760360	74760693	.	+	.	transcript_id "MSTRG.4602.31"; gene_id "MSTRG.4602"; exon_number "24";
12	StringTie	transcript	74272050	74745855	.	+	.	transcript_id "MSTRG.4602.33"; gene_id "MSTRG.4602"; xloc "XLOC_002732"; class_code "u"; tss_id "TSS5236";
12	StringTie	exon	74278477	74278726	.	+	.	transcript_id "MSTRG.4602.33"; gene_id "MSTRG.4602"; exon_number "3";
12	StringTie	exon	74297195	74297440	.	+	.	transcript_id "MSTRG.4602.33"; gene_id "MSTRG.4602"; exon_number "6";
12	StringTie	exon	74744819	74745855	.	+	.	transcript_id "MSTRG.4602.33"; gene_id "MSTRG.4602"; exon_number "19";
12	StringTie	transcript	74275920	74353244	.	+	.	transcript_id "MSTRG.4602.34"; gene_id "MSTRG.4602"; xloc "XLOC_002732"; class_code "u"; tss_id "TSS5237";
12	StringTie	exon	74278477	74278726	.	+	.	transcript_id "MSTRG.4602.34"; gene_id "MSTRG.4602"; exon_number "2";
12	StringTie	exon	74342793	74343346	.	+	.	transcript_id "MSTRG.4602.34"; gene_id "MSTRG.4602"; exon_number "10";
12	StringTie	transcript	74340793	74760693	.	+	.	transcript_id "MSTRG.4602.35"; gene_id "MSTRG.4602"; xloc "XLOC_002732"; class_code "u"; tss_id "TSS5238";
12	StringTie	exon	74760360	74760693	.	+	.	transcript_id "MSTRG.4602.35"; gene_id "MSTRG.4602"; exon_number "11";
12	StringTie	transcript	74340968	74760693	.	+	.	transcript_id "MSTRG.4602.36"; gene_id "MSTRG.4602"; xloc "XLOC_002732"; class_code "u"; tss_id "TSS5239";
12	StringTie	exon	74760360	74760693	.	+	.	transcript_id "MSTRG.4602.36"; gene_id "MSTRG.4602"; exon_number "10";
12	StringTie	transcript	74344016	74385328	.	+	.	transcript_id "MSTRG.4602.37"; gene_id "MSTRG.4602"; xloc "XLOC_002732"; class_code "u"; tss_id "TSS5240";
12	StringTie	transcript	74357470	74521925	.	+	.	transcript_id "MSTRG.4602.38"; gene_id "MSTRG.4602"; xloc "XLOC_002732"; class_code "u"; tss_id "TSS5241";
12	StringTie	exon	74357470	74357997	.	+	.	transcript_id "MSTRG.4602.38"; gene_id "MSTRG.4602"; exon_number "1";
12	StringTie	exon	74519573	74521925	.	+	.	transcript_id "MSTRG.4602.38"; gene_id "MSTRG.4602"; exon_number "12";
12	StringTie	transcript	74479107	74505761	.	+	.	transcript_id "MSTRG.4602.39"; gene_id "MSTRG.4602"; xloc "XLOC_002732"; class_code "u"; tss_id "TSS5242";
12	StringTie	transcript	74634448	74760693	.	+	.	transcript_id "MSTRG.4602.41"; gene_id "MSTRG.4602"; xloc "XLOC_002732"; class_code "u"; tss_id "TSS5244";
12	StringTie	exon	74634448	74634873	.	+	.	transcript_id "MSTRG.4602.41"; gene_id "MSTRG.4602"; exon_number "1";
12	StringTie	exon	74760360	74760693	.	+	.	transcript_id "MSTRG.4602.41"; gene_id "MSTRG.4602"; exon_number "15";
12	StringTie	transcript	74634501	74745855	.	+	.	transcript_id "MSTRG.4602.42"; gene_id "MSTRG.4602"; xloc "XLOC_002732"; class_code "u"; tss_id "TSS5244";
12	StringTie	exon	74744819	74745855	.	+	.	transcript_id "MSTRG.4602.42"; gene_id "MSTRG.4602"; exon_number "11";
12	StringTie	transcript	74640621	74760693	.	+	.	transcript_id "MSTRG.4602.43"; gene_id "MSTRG.4602"; xloc "XLOC_002732"; class_code "u"; tss_id "TSS5245";
12	StringTie	exon	74760360	74760693	.	+	.	transcript_id "MSTRG.4602.43"; gene_id "MSTRG.4602"; exon_number "13";
12	StringTie	transcript	74673094	74716094	.	+	.	transcript_id "MSTRG.4602.44"; gene_id "MSTRG.4602"; xloc "XLOC_002732"; class_code "u"; tss_id "TSS5246";
12	StringTie	exon	74714024	74716094	.	+	.	transcript_id "MSTRG.4602.44"; gene_id "MSTRG.4602"; exon_number "6";
12	StringTie	transcript	74171036	74183489	.	+	.	transcript_id "MSTRG.4603.1"; gene_id "MSTRG.4603"; xloc "XLOC_002733"; class_code "u"; tss_id "TSS5250";
12	StringTie	exon	74171036	74181773	.	+	.	transcript_id "MSTRG.4603.1"; gene_id "MSTRG.4603"; exon_number "1";
12	StringTie	exon	74183056	74183489	.	+	.	transcript_id "MSTRG.4603.1"; gene_id "MSTRG.4603"; exon_number "2";
12	StringTie	transcript	74298084	74308752	.	+	.	transcript_id "MSTRG.4607.1"; gene_id "MSTRG.4607"; xloc "XLOC_002734"; class_code "u"; tss_id "TSS5251";
12	StringTie	exon	74308270	74308752	.	+	.	transcript_id "MSTRG.4607.1"; gene_id "MSTRG.4607"; exon_number "2";
12	StringTie	transcript	74985784	75206037	.	+	.	transcript_id "MSTRG.4610.1"; gene_id "MSTRG.4610"; xloc "XLOC_002735"; class_code "u"; tss_id "TSS5252";
12	StringTie	exon	75205309	75206037	.	+	.	transcript_id "MSTRG.4610.1"; gene_id "MSTRG.4610"; exon_number "2";
12	StringTie	transcript	75200021	75206037	.	+	.	transcript_id "MSTRG.4610.2"; gene_id "MSTRG.4610"; xloc "XLOC_002735"; class_code "u"; tss_id "TSS5253";
12	StringTie	exon	75205149	75206037	.	+	.	transcript_id "MSTRG.4610.2"; gene_id "MSTRG.4610"; exon_number "2";
12	StringTie	transcript	75104808	75120629	.	+	.	transcript_id "MSTRG.4611.1"; gene_id "MSTRG.4611"; xloc "XLOC_002736"; class_code "u"; tss_id "TSS5254";
12	StringTie	transcript	75162978	75175610	.	+	.	transcript_id "MSTRG.4612.1"; gene_id "MSTRG.4612"; xloc "XLOC_002737"; class_code "u"; tss_id "TSS5255";
12	StringTie	exon	75162978	75163230	.	+	.	transcript_id "MSTRG.4612.1"; gene_id "MSTRG.4612"; exon_number "1";
12	StringTie	exon	75175034	75175610	.	+	.	transcript_id "MSTRG.4612.1"; gene_id "MSTRG.4612"; exon_number "4";
12	StringTie	transcript	75162985	75171909	.	+	.	transcript_id "MSTRG.4612.2"; gene_id "MSTRG.4612"; xloc "XLOC_002737"; class_code "u"; tss_id "TSS5255";
12	StringTie	exon	75162985	75163230	.	+	.	transcript_id "MSTRG.4612.2"; gene_id "MSTRG.4612"; exon_number "1";
12	StringTie	exon	75171681	75171909	.	+	.	transcript_id "MSTRG.4612.2"; gene_id "MSTRG.4612"; exon_number "4";
12	StringTie	transcript	75221248	75222142	.	+	.	transcript_id "MSTRG.4614.1"; gene_id "MSTRG.4614"; xloc "XLOC_002738"; class_code "u"; tss_id "TSS5256";
12	StringTie	exon	75221642	75222142	.	+	.	transcript_id "MSTRG.4614.1"; gene_id "MSTRG.4614"; exon_number "2";
12	StringTie	transcript	75544068	75555979	.	+	.	transcript_id "MSTRG.4615.14"; gene_id "MSTRG.4615"; xloc "XLOC_002739"; class_code "u"; tss_id "TSS5262";
12	StringTie	transcript	75585220	75594064	.	+	.	transcript_id "MSTRG.4615.18"; gene_id "MSTRG.4615"; xloc "XLOC_002739"; class_code "u"; tss_id "TSS5265";
12	StringTie	exon	75593764	75594064	.	+	.	transcript_id "MSTRG.4615.18"; gene_id "MSTRG.4615"; exon_number "3";
12	StringTie	transcript	75623876	75635075	.	+	.	transcript_id "MSTRG.4615.19"; gene_id "MSTRG.4615"; xloc "XLOC_002739"; class_code "u"; tss_id "TSS5266";
12	StringTie	exon	75632995	75635075	.	+	.	transcript_id "MSTRG.4615.19"; gene_id "MSTRG.4615"; exon_number "3";
12	StringTie	transcript	76046557	76240474	.	+	.	transcript_id "MSTRG.4615.25"; gene_id "MSTRG.4615"; xloc "XLOC_002739"; class_code "u"; tss_id "TSS5271";
12	StringTie	exon	76046557	76047173	.	+	.	transcript_id "MSTRG.4615.25"; gene_id "MSTRG.4615"; exon_number "1";
12	StringTie	exon	76072532	76074088	.	+	.	transcript_id "MSTRG.4615.25"; gene_id "MSTRG.4615"; exon_number "4";
12	StringTie	transcript	76046844	76230231	.	+	.	transcript_id "MSTRG.4615.26"; gene_id "MSTRG.4615"; xloc "XLOC_002739"; class_code "u"; tss_id "TSS5272";
12	StringTie	exon	76046844	76047173	.	+	.	transcript_id "MSTRG.4615.26"; gene_id "MSTRG.4615"; exon_number "1";
12	StringTie	transcript	76046865	76240474	.	+	.	transcript_id "MSTRG.4615.27"; gene_id "MSTRG.4615"; xloc "XLOC_002739"; class_code "u"; tss_id "TSS5272";
12	StringTie	exon	76046865	76047173	.	+	.	transcript_id "MSTRG.4615.27"; gene_id "MSTRG.4615"; exon_number "1";
12	StringTie	transcript	76046994	76142014	.	+	.	transcript_id "MSTRG.4615.28"; gene_id "MSTRG.4615"; xloc "XLOC_002739"; class_code "u"; tss_id "TSS5273";
12	StringTie	exon	76141678	76142014	.	+	.	transcript_id "MSTRG.4615.28"; gene_id "MSTRG.4615"; exon_number "12";
12	StringTie	transcript	76047939	76243042	.	+	.	transcript_id "MSTRG.4615.29"; gene_id "MSTRG.4615"; xloc "XLOC_002739"; class_code "u"; tss_id "TSS5274";
12	StringTie	exon	76047939	76048397	.	+	.	transcript_id "MSTRG.4615.29"; gene_id "MSTRG.4615"; exon_number "1";
12	StringTie	exon	76242318	76243042	.	+	.	transcript_id "MSTRG.4615.29"; gene_id "MSTRG.4615"; exon_number "7";
12	StringTie	transcript	76048248	76143172	.	+	.	transcript_id "MSTRG.4615.32"; gene_id "MSTRG.4615"; xloc "XLOC_002739"; class_code "u"; tss_id "TSS5275";
12	StringTie	transcript	76048248	76199274	.	+	.	transcript_id "MSTRG.4615.31"; gene_id "MSTRG.4615"; xloc "XLOC_002739"; class_code "u"; tss_id "TSS5275";
12	StringTie	transcript	76048248	76242317	.	+	.	transcript_id "MSTRG.4615.30"; gene_id "MSTRG.4615"; xloc "XLOC_002739"; class_code "u"; tss_id "TSS5275";
12	StringTie	exon	76240918	76242317	.	+	.	transcript_id "MSTRG.4615.30"; gene_id "MSTRG.4615"; exon_number "5";
12	StringTie	transcript	76048316	76240474	.	+	.	transcript_id "MSTRG.4615.33"; gene_id "MSTRG.4615"; xloc "XLOC_002739"; class_code "u"; tss_id "TSS5275";
12	StringTie	transcript	76048318	76119411	.	+	.	transcript_id "MSTRG.4615.40"; gene_id "MSTRG.4615"; xloc "XLOC_002739"; class_code "u"; tss_id "TSS5275";
12	StringTie	exon	76119147	76119411	.	+	.	transcript_id "MSTRG.4615.40"; gene_id "MSTRG.4615"; exon_number "7";
12	StringTie	transcript	76048318	76119411	.	+	.	transcript_id "MSTRG.4615.34"; gene_id "MSTRG.4615"; xloc "XLOC_002739"; class_code "u"; tss_id "TSS5275";
12	StringTie	exon	76119147	76119411	.	+	.	transcript_id "MSTRG.4615.34"; gene_id "MSTRG.4615"; exon_number "8";
12	StringTie	transcript	76048318	76120459	.	+	.	transcript_id "MSTRG.4615.38"; gene_id "MSTRG.4615"; xloc "XLOC_002739"; class_code "u"; tss_id "TSS5275";
12	StringTie	exon	76119623	76120459	.	+	.	transcript_id "MSTRG.4615.38"; gene_id "MSTRG.4615"; exon_number "11";
12	StringTie	transcript	76048318	76157301	.	+	.	transcript_id "MSTRG.4615.35"; gene_id "MSTRG.4615"; xloc "XLOC_002739"; class_code "u"; tss_id "TSS5275";
12	StringTie	transcript	76048318	76610513	.	+	.	transcript_id "MSTRG.4615.39"; gene_id "MSTRG.4615"; xloc "XLOC_002739"; class_code "u"; tss_id "TSS5275";
12	StringTie	exon	76587141	76587390	.	+	.	transcript_id "MSTRG.4615.39"; gene_id "MSTRG.4615"; exon_number "10";
12	StringTie	exon	76609459	76610513	.	+	.	transcript_id "MSTRG.4615.39"; gene_id "MSTRG.4615"; exon_number "13";
12	StringTie	transcript	76048318	76610513	.	+	.	transcript_id "MSTRG.4615.37"; gene_id "MSTRG.4615"; xloc "XLOC_002739"; class_code "u"; tss_id "TSS5275";
12	StringTie	exon	76584119	76585573	.	+	.	transcript_id "MSTRG.4615.37"; gene_id "MSTRG.4615"; exon_number "8";
12	StringTie	exon	76587141	76587390	.	+	.	transcript_id "MSTRG.4615.37"; gene_id "MSTRG.4615"; exon_number "9";
12	StringTie	exon	76609459	76610513	.	+	.	transcript_id "MSTRG.4615.37"; gene_id "MSTRG.4615"; exon_number "13";
12	StringTie	transcript	76048318	76610513	.	+	.	transcript_id "MSTRG.4615.36"; gene_id "MSTRG.4615"; xloc "XLOC_002739"; class_code "u"; tss_id "TSS5275";
12	StringTie	exon	76587141	76587390	.	+	.	transcript_id "MSTRG.4615.36"; gene_id "MSTRG.4615"; exon_number "11";
12	StringTie	exon	76609459	76610513	.	+	.	transcript_id "MSTRG.4615.36"; gene_id "MSTRG.4615"; exon_number "15";
12	StringTie	transcript	76102357	76599209	.	+	.	transcript_id "MSTRG.4615.41"; gene_id "MSTRG.4615"; xloc "XLOC_002739"; class_code "u"; tss_id "TSS5276";
12	StringTie	transcript	76115200	76610513	.	+	.	transcript_id "MSTRG.4615.42"; gene_id "MSTRG.4615"; xloc "XLOC_002739"; class_code "u"; tss_id "TSS5277";
12	StringTie	exon	76587141	76587390	.	+	.	transcript_id "MSTRG.4615.42"; gene_id "MSTRG.4615"; exon_number "6";
12	StringTie	exon	76609459	76610513	.	+	.	transcript_id "MSTRG.4615.42"; gene_id "MSTRG.4615"; exon_number "10";
12	StringTie	transcript	76159288	76233485	.	+	.	transcript_id "MSTRG.4615.43"; gene_id "MSTRG.4615"; xloc "XLOC_002739"; class_code "u"; tss_id "TSS5278";
12	StringTie	transcript	76211139	76305084	.	+	.	transcript_id "MSTRG.4615.47"; gene_id "MSTRG.4615"; xloc "XLOC_002739"; class_code "u"; tss_id "TSS5279";
12	StringTie	transcript	76211139	76305084	.	+	.	transcript_id "MSTRG.4615.46"; gene_id "MSTRG.4615"; xloc "XLOC_002739"; class_code "u"; tss_id "TSS5279";
12	StringTie	transcript	76211139	76305084	.	+	.	transcript_id "MSTRG.4615.45"; gene_id "MSTRG.4615"; xloc "XLOC_002739"; class_code "u"; tss_id "TSS5279";
12	StringTie	transcript	76211139	76647179	.	+	.	transcript_id "MSTRG.4615.44"; gene_id "MSTRG.4615"; xloc "XLOC_002739"; class_code "u"; tss_id "TSS5279";
12	StringTie	exon	76441227	76441451	.	+	.	transcript_id "MSTRG.4615.44"; gene_id "MSTRG.4615"; exon_number "3";
12	StringTie	exon	76644873	76645122	.	+	.	transcript_id "MSTRG.4615.44"; gene_id "MSTRG.4615"; exon_number "7";
12	StringTie	transcript	76362058	76610513	.	+	.	transcript_id "MSTRG.4615.48"; gene_id "MSTRG.4615"; xloc "XLOC_002739"; class_code "u"; tss_id "TSS5280";
12	StringTie	exon	76609141	76610513	.	+	.	transcript_id "MSTRG.4615.48"; gene_id "MSTRG.4615"; exon_number "4";
12	StringTie	transcript	76427493	76610513	.	+	.	transcript_id "MSTRG.4615.49"; gene_id "MSTRG.4615"; xloc "XLOC_002739"; class_code "u"; tss_id "TSS5281";
12	StringTie	exon	76441227	76441451	.	+	.	transcript_id "MSTRG.4615.49"; gene_id "MSTRG.4615"; exon_number "2";
12	StringTie	exon	76587141	76587390	.	+	.	transcript_id "MSTRG.4615.49"; gene_id "MSTRG.4615"; exon_number "6";
12	StringTie	exon	76609459	76610513	.	+	.	transcript_id "MSTRG.4615.49"; gene_id "MSTRG.4615"; exon_number "10";
12	StringTie	transcript	76427493	76620206	.	+	.	transcript_id "MSTRG.4615.50"; gene_id "MSTRG.4615"; xloc "XLOC_002739"; class_code "u"; tss_id "TSS5281";
12	StringTie	transcript	76441338	76585573	.	+	.	transcript_id "MSTRG.4615.51"; gene_id "MSTRG.4615"; xloc "XLOC_002739"; class_code "u"; tss_id "TSS5282";
12	StringTie	transcript	76441388	76610513	.	+	.	transcript_id "MSTRG.4615.53"; gene_id "MSTRG.4615"; xloc "XLOC_002739"; class_code "u"; tss_id "TSS5282";
12	StringTie	exon	76587141	76587390	.	+	.	transcript_id "MSTRG.4615.53"; gene_id "MSTRG.4615"; exon_number "5";
12	StringTie	exon	76609459	76610513	.	+	.	transcript_id "MSTRG.4615.53"; gene_id "MSTRG.4615"; exon_number "9";
12	StringTie	transcript	76441388	76610513	.	+	.	transcript_id "MSTRG.4615.52"; gene_id "MSTRG.4615"; xloc "XLOC_002739"; class_code "u"; tss_id "TSS5282";
12	StringTie	exon	76587141	76587390	.	+	.	transcript_id "MSTRG.4615.52"; gene_id "MSTRG.4615"; exon_number "5";
12	StringTie	exon	76609459	76610513	.	+	.	transcript_id "MSTRG.4615.52"; gene_id "MSTRG.4615"; exon_number "8";
12	StringTie	transcript	76581617	76610513	.	+	.	transcript_id "MSTRG.4615.54"; gene_id "MSTRG.4615"; xloc "XLOC_002739"; class_code "u"; tss_id "TSS5283";
12	StringTie	exon	76581617	76581913	.	+	.	transcript_id "MSTRG.4615.54"; gene_id "MSTRG.4615"; exon_number "1";
12	StringTie	exon	76587141	76587390	.	+	.	transcript_id "MSTRG.4615.54"; gene_id "MSTRG.4615"; exon_number "5";
12	StringTie	exon	76609459	76610513	.	+	.	transcript_id "MSTRG.4615.54"; gene_id "MSTRG.4615"; exon_number "7";
12	StringTie	transcript	76584821	76599209	.	+	.	transcript_id "MSTRG.4615.55"; gene_id "MSTRG.4615"; xloc "XLOC_002739"; class_code "u"; tss_id "TSS5284";
12	StringTie	exon	76587141	76587390	.	+	.	transcript_id "MSTRG.4615.55"; gene_id "MSTRG.4615"; exon_number "3";
12	StringTie	transcript	76587203	76599149	.	+	.	transcript_id "MSTRG.4615.56"; gene_id "MSTRG.4615"; xloc "XLOC_002739"; class_code "u"; tss_id "TSS5285";
12	StringTie	transcript	76587207	76599149	.	+	.	transcript_id "MSTRG.4615.58"; gene_id "MSTRG.4615"; xloc "XLOC_002739"; class_code "u"; tss_id "TSS5285";
12	StringTie	transcript	76587207	76599209	.	+	.	transcript_id "MSTRG.4615.57"; gene_id "MSTRG.4615"; xloc "XLOC_002739"; class_code "u"; tss_id "TSS5285";
12	StringTie	exon	76587207	76587422	.	+	.	transcript_id "MSTRG.4615.57"; gene_id "MSTRG.4615"; exon_number "1";
12	StringTie	transcript	76587447	76599149	.	+	.	transcript_id "MSTRG.4615.59"; gene_id "MSTRG.4615"; xloc "XLOC_002739"; class_code "u"; tss_id "TSS5286";
12	StringTie	transcript	76594726	76609235	.	+	.	transcript_id "MSTRG.4615.60"; gene_id "MSTRG.4615"; xloc "XLOC_002739"; class_code "u"; tss_id "TSS5287";
12	StringTie	transcript	76308437	76350514	.	+	.	transcript_id "MSTRG.4621.1"; gene_id "MSTRG.4621"; xloc "XLOC_002740"; class_code "u"; tss_id "TSS5288";
12	StringTie	exon	76312737	76312986	.	+	.	transcript_id "MSTRG.4621.1"; gene_id "MSTRG.4621"; exon_number "2";
12	StringTie	transcript	76444568	76459365	.	+	.	transcript_id "MSTRG.4622.1"; gene_id "MSTRG.4622"; xloc "XLOC_002741"; class_code "u"; tss_id "TSS5289";
12	StringTie	transcript	79430275	79432780	.	+	.	transcript_id "MSTRG.4564.1"; gene_id "MSTRG.4564"; xloc "XLOC_002749"; class_code "u"; tss_id "TSS5302";
12	StringTie	exon	79430275	79432692	.	+	.	transcript_id "MSTRG.4564.1"; gene_id "MSTRG.4564"; exon_number "1";
12	StringTie	transcript	87613980	87637021	.	+	.	transcript_id "MSTRG.4648.1"; gene_id "MSTRG.4648"; xloc "XLOC_002760"; class_code "u"; tss_id "TSS5323";
12	StringTie	exon	87630477	87637021	.	+	.	transcript_id "MSTRG.4648.1"; gene_id "MSTRG.4648"; exon_number "2";
12	StringTie	transcript	89336395	89340647	.	+	.	transcript_id "MSTRG.4665.2"; gene_id "MSTRG.4665"; xloc "XLOC_002765"; class_code "u"; tss_id "TSS5335";
12	StringTie	exon	89336395	89336744	.	+	.	transcript_id "MSTRG.4665.2"; gene_id "MSTRG.4665"; exon_number "1";
12	StringTie	exon	89339070	89340647	.	+	.	transcript_id "MSTRG.4665.2"; gene_id "MSTRG.4665"; exon_number "2";
12	StringTie	transcript	89336637	89340647	.	+	.	transcript_id "MSTRG.4665.3"; gene_id "MSTRG.4665"; xloc "XLOC_002765"; class_code "u"; tss_id "TSS5336";
12	StringTie	exon	89339070	89340647	.	+	.	transcript_id "MSTRG.4665.3"; gene_id "MSTRG.4665"; exon_number "2";
12	StringTie	transcript	90878950	90881798	.	+	.	transcript_id "MSTRG.4692.2"; gene_id "MSTRG.4692"; xloc "XLOC_002780"; class_code "u"; tss_id "TSS5366";
12	StringTie	exon	90878950	90879979	.	+	.	transcript_id "MSTRG.4692.2"; gene_id "MSTRG.4692"; exon_number "1";
12	StringTie	exon	90880086	90881798	.	+	.	transcript_id "MSTRG.4692.2"; gene_id "MSTRG.4692"; exon_number "2";
12	StringTie	transcript	90882305	90891428	.	+	.	transcript_id "MSTRG.4693.2"; gene_id "MSTRG.4693"; xloc "XLOC_002781"; class_code "u"; tss_id "TSS5367";
12	StringTie	exon	90882305	90882510	.	+	.	transcript_id "MSTRG.4693.2"; gene_id "MSTRG.4693"; exon_number "1";
12	StringTie	exon	90882604	90891428	.	+	.	transcript_id "MSTRG.4693.2"; gene_id "MSTRG.4693"; exon_number "2";
12	StringTie	transcript	90882305	90897808	.	+	.	transcript_id "MSTRG.4693.1"; gene_id "MSTRG.4693"; xloc "XLOC_002781"; class_code "u"; tss_id "TSS5367";
12	StringTie	exon	90882305	90882510	.	+	.	transcript_id "MSTRG.4693.1"; gene_id "MSTRG.4693"; exon_number "1";
12	StringTie	exon	90894268	90897808	.	+	.	transcript_id "MSTRG.4693.1"; gene_id "MSTRG.4693"; exon_number "3";
12	StringTie	transcript	90882922	90891428	.	+	.	transcript_id "MSTRG.4693.3"; gene_id "MSTRG.4693"; xloc "XLOC_002781"; class_code "u"; tss_id "TSS5368";
12	StringTie	exon	90883564	90891428	.	+	.	transcript_id "MSTRG.4693.3"; gene_id "MSTRG.4693"; exon_number "2";
12	StringTie	transcript	90897866	90900263	.	+	.	transcript_id "MSTRG.4694.1"; gene_id "MSTRG.4694"; xloc "XLOC_002782"; class_code "u"; tss_id "TSS5369";
12	StringTie	exon	90897866	90899042	.	+	.	transcript_id "MSTRG.4694.1"; gene_id "MSTRG.4694"; exon_number "1";
12	StringTie	exon	90899281	90900263	.	+	.	transcript_id "MSTRG.4694.1"; gene_id "MSTRG.4694"; exon_number "3";
12	StringTie	transcript	91095130	91105930	.	+	.	transcript_id "MSTRG.4697.1"; gene_id "MSTRG.4697"; xloc "XLOC_002786"; class_code "u"; tss_id "TSS5374";
12	StringTie	exon	91100829	91105930	.	+	.	transcript_id "MSTRG.4697.1"; gene_id "MSTRG.4697"; exon_number "3";
12	StringTie	transcript	11669476	11670279	.	-	.	transcript_id "MSTRG.4128.1"; gene_id "MSTRG.4128"; xloc "XLOC_002800"; class_code "u"; tss_id "TSS5397";
12	StringTie	transcript	14812964	14816247	.	-	.	transcript_id "MSTRG.4154.1"; gene_id "MSTRG.4154"; xloc "XLOC_002806"; class_code "u"; tss_id "TSS5409";
12	StringTie	exon	14812964	14815154	.	-	.	transcript_id "MSTRG.4154.1"; gene_id "MSTRG.4154"; exon_number "1";
12	StringTie	transcript	19576645	19606864	.	-	.	transcript_id "MSTRG.4227.9"; gene_id "MSTRG.4227"; xloc "XLOC_002824"; class_code "u"; tss_id "TSS5449";
12	StringTie	exon	19576645	19594185	.	-	.	transcript_id "MSTRG.4227.9"; gene_id "MSTRG.4227"; exon_number "1";
12	StringTie	exon	19596820	19606864	.	-	.	transcript_id "MSTRG.4227.9"; gene_id "MSTRG.4227"; exon_number "2";
12	StringTie	transcript	19590935	19606864	.	-	.	transcript_id "MSTRG.4227.10"; gene_id "MSTRG.4227"; xloc "XLOC_002824"; class_code "u"; tss_id "TSS5449";
12	StringTie	exon	19590935	19593745	.	-	.	transcript_id "MSTRG.4227.10"; gene_id "MSTRG.4227"; exon_number "1";
12	StringTie	exon	19594093	19596455	.	-	.	transcript_id "MSTRG.4227.10"; gene_id "MSTRG.4227"; exon_number "2";
12	StringTie	exon	19596820	19606864	.	-	.	transcript_id "MSTRG.4227.10"; gene_id "MSTRG.4227"; exon_number "3";
12	StringTie	transcript	19607276	19621204	.	-	.	transcript_id "MSTRG.4231.1"; gene_id "MSTRG.4231"; xloc "XLOC_002825"; class_code "u"; tss_id "TSS5451";
12	StringTie	exon	19607276	19614834	.	-	.	transcript_id "MSTRG.4231.1"; gene_id "MSTRG.4231"; exon_number "1";
12	StringTie	transcript	19614070	19620120	.	-	.	transcript_id "MSTRG.4231.2"; gene_id "MSTRG.4231"; xloc "XLOC_002825"; class_code "u"; tss_id "TSS5452";
12	StringTie	exon	19614070	19614834	.	-	.	transcript_id "MSTRG.4231.2"; gene_id "MSTRG.4231"; exon_number "1";
12	StringTie	exon	19619738	19620120	.	-	.	transcript_id "MSTRG.4231.2"; gene_id "MSTRG.4231"; exon_number "2";
12	StringTie	transcript	19620121	19620864	.	-	.	transcript_id "MSTRG.4231.3"; gene_id "MSTRG.4231"; xloc "XLOC_002825"; class_code "u"; tss_id "TSS5453";
12	StringTie	transcript	23704719	23717672	.	-	.	transcript_id "MSTRG.4254.2"; gene_id "MSTRG.4254"; xloc "XLOC_002837"; class_code "u"; tss_id "TSS5471";
12	StringTie	exon	23704719	23705272	.	-	.	transcript_id "MSTRG.4254.2"; gene_id "MSTRG.4254"; exon_number "1";
12	StringTie	exon	23717418	23717672	.	-	.	transcript_id "MSTRG.4254.2"; gene_id "MSTRG.4254"; exon_number "5";
12	StringTie	transcript	23704719	23717672	.	-	.	transcript_id "MSTRG.4254.1"; gene_id "MSTRG.4254"; xloc "XLOC_002837"; class_code "u"; tss_id "TSS5471";
12	StringTie	exon	23704719	23705272	.	-	.	transcript_id "MSTRG.4254.1"; gene_id "MSTRG.4254"; exon_number "1";
12	StringTie	exon	23717418	23717672	.	-	.	transcript_id "MSTRG.4254.1"; gene_id "MSTRG.4254"; exon_number "6";
12	StringTie	transcript	29083851	29097551	.	-	.	transcript_id "MSTRG.4305.1"; gene_id "MSTRG.4305"; xloc "XLOC_002848"; class_code "u"; tss_id "TSS5490";
12	StringTie	transcript	33629512	33648604	.	-	.	transcript_id "MSTRG.4345.1"; gene_id "MSTRG.4345"; xloc "XLOC_002867"; class_code "u"; tss_id "TSS5530";
12	StringTie	exon	33647985	33648604	.	-	.	transcript_id "MSTRG.4345.1"; gene_id "MSTRG.4345"; exon_number "2";
12	StringTie	transcript	40878510	40892362	.	-	.	transcript_id "MSTRG.4399.1"; gene_id "MSTRG.4399"; xloc "XLOC_002885"; class_code "u"; tss_id "TSS5557";
12	StringTie	exon	40878510	40890488	.	-	.	transcript_id "MSTRG.4399.1"; gene_id "MSTRG.4399"; exon_number "1";
12	StringTie	exon	40891703	40892362	.	-	.	transcript_id "MSTRG.4399.1"; gene_id "MSTRG.4399"; exon_number "2";
12	StringTie	transcript	42485188	42487321	.	-	.	transcript_id "MSTRG.4405.1"; gene_id "MSTRG.4405"; xloc "XLOC_002886"; class_code "u"; tss_id "TSS5558";
12	StringTie	exon	42486599	42487321	.	-	.	transcript_id "MSTRG.4405.1"; gene_id "MSTRG.4405"; exon_number "2";
12	StringTie	transcript	46926799	46934185	.	-	.	transcript_id "MSTRG.4407.1"; gene_id "MSTRG.4407"; xloc "XLOC_002889"; class_code "u"; tss_id "TSS5562";
12	StringTie	transcript	50894222	50941986	.	-	.	transcript_id "MSTRG.4480.14"; gene_id "MSTRG.4480"; xloc "XLOC_002893"; class_code "u"; tss_id "TSS5576";
12	StringTie	exon	50894222	50894479	.	-	.	transcript_id "MSTRG.4480.14"; gene_id "MSTRG.4480"; exon_number "1";
12	StringTie	exon	50941465	50941685	.	-	.	transcript_id "MSTRG.4480.14"; gene_id "MSTRG.4480"; exon_number "4";
12	StringTie	exon	50941770	50941986	.	-	.	transcript_id "MSTRG.4480.14"; gene_id "MSTRG.4480"; exon_number "5";
12	StringTie	transcript	50894343	50922139	.	-	.	transcript_id "MSTRG.4480.15"; gene_id "MSTRG.4480"; xloc "XLOC_002893"; class_code "u"; tss_id "TSS5568";
12	StringTie	exon	50921504	50922139	.	-	.	transcript_id "MSTRG.4480.15"; gene_id "MSTRG.4480"; exon_number "6";
12	StringTie	transcript	50910116	50922139	.	-	.	transcript_id "MSTRG.4480.16"; gene_id "MSTRG.4480"; xloc "XLOC_002893"; class_code "u"; tss_id "TSS5568";
12	StringTie	exon	50921504	50922139	.	-	.	transcript_id "MSTRG.4480.16"; gene_id "MSTRG.4480"; exon_number "5";
12	StringTie	transcript	50910800	50922139	.	-	.	transcript_id "MSTRG.4480.17"; gene_id "MSTRG.4480"; xloc "XLOC_002893"; class_code "u"; tss_id "TSS5568";
12	StringTie	exon	50921504	50922139	.	-	.	transcript_id "MSTRG.4480.17"; gene_id "MSTRG.4480"; exon_number "3";
12	StringTie	transcript	50928167	50944205	.	-	.	transcript_id "MSTRG.4480.18"; gene_id "MSTRG.4480"; xloc "XLOC_002893"; class_code "u"; tss_id "TSS5570";
12	StringTie	exon	50928167	50928374	.	-	.	transcript_id "MSTRG.4480.18"; gene_id "MSTRG.4480"; exon_number "1";
12	StringTie	exon	50939443	50941685	.	-	.	transcript_id "MSTRG.4480.18"; gene_id "MSTRG.4480"; exon_number "2";
12	StringTie	exon	50941770	50941986	.	-	.	transcript_id "MSTRG.4480.18"; gene_id "MSTRG.4480"; exon_number "3";
12	StringTie	transcript	50928211	50941986	.	-	.	transcript_id "MSTRG.4480.19"; gene_id "MSTRG.4480"; xloc "XLOC_002893"; class_code "u"; tss_id "TSS5576";
12	StringTie	exon	50941770	50941986	.	-	.	transcript_id "MSTRG.4480.19"; gene_id "MSTRG.4480"; exon_number "4";
12	StringTie	transcript	50928221	50941986	.	-	.	transcript_id "MSTRG.4480.20"; gene_id "MSTRG.4480"; xloc "XLOC_002893"; class_code "u"; tss_id "TSS5576";
12	StringTie	exon	50939443	50941581	.	-	.	transcript_id "MSTRG.4480.20"; gene_id "MSTRG.4480"; exon_number "2";
12	StringTie	exon	50941770	50941986	.	-	.	transcript_id "MSTRG.4480.20"; gene_id "MSTRG.4480"; exon_number "4";
12	StringTie	transcript	50928222	50941986	.	-	.	transcript_id "MSTRG.4480.21"; gene_id "MSTRG.4480"; xloc "XLOC_002893"; class_code "u"; tss_id "TSS5576";
12	StringTie	exon	50941770	50941986	.	-	.	transcript_id "MSTRG.4480.21"; gene_id "MSTRG.4480"; exon_number "4";
12	StringTie	transcript	52262234	52353226	.	-	.	transcript_id "MSTRG.4474.1"; gene_id "MSTRG.4474"; xloc "XLOC_002895"; class_code "u"; tss_id "TSS5578";
12	StringTie	exon	52262234	52262823	.	-	.	transcript_id "MSTRG.4474.1"; gene_id "MSTRG.4474"; exon_number "1";
12	StringTie	exon	52344542	52353226	.	-	.	transcript_id "MSTRG.4474.1"; gene_id "MSTRG.4474"; exon_number "3";
12	StringTie	transcript	52326259	52353226	.	-	.	transcript_id "MSTRG.4474.2"; gene_id "MSTRG.4474"; xloc "XLOC_002895"; class_code "u"; tss_id "TSS5578";
12	StringTie	exon	52326259	52332320	.	-	.	transcript_id "MSTRG.4474.2"; gene_id "MSTRG.4474"; exon_number "1";
12	StringTie	exon	52344542	52353226	.	-	.	transcript_id "MSTRG.4474.2"; gene_id "MSTRG.4474"; exon_number "3";
12	StringTie	transcript	52326304	52353226	.	-	.	transcript_id "MSTRG.4474.3"; gene_id "MSTRG.4474"; xloc "XLOC_002895"; class_code "u"; tss_id "TSS5578";
12	StringTie	exon	52326304	52326821	.	-	.	transcript_id "MSTRG.4474.3"; gene_id "MSTRG.4474"; exon_number "1";
12	StringTie	exon	52344542	52353226	.	-	.	transcript_id "MSTRG.4474.3"; gene_id "MSTRG.4474"; exon_number "4";
12	StringTie	transcript	52326393	52353226	.	-	.	transcript_id "MSTRG.4474.4"; gene_id "MSTRG.4474"; xloc "XLOC_002895"; class_code "u"; tss_id "TSS5578";
12	StringTie	exon	52326393	52330781	.	-	.	transcript_id "MSTRG.4474.4"; gene_id "MSTRG.4474"; exon_number "1";
12	StringTie	exon	52345993	52353226	.	-	.	transcript_id "MSTRG.4474.4"; gene_id "MSTRG.4474"; exon_number "5";
12	StringTie	transcript	52327394	52353226	.	-	.	transcript_id "MSTRG.4474.5"; gene_id "MSTRG.4474"; xloc "XLOC_002895"; class_code "u"; tss_id "TSS5578";
12	StringTie	exon	52327394	52327646	.	-	.	transcript_id "MSTRG.4474.5"; gene_id "MSTRG.4474"; exon_number "1";
12	StringTie	exon	52331671	52332320	.	-	.	transcript_id "MSTRG.4474.5"; gene_id "MSTRG.4474"; exon_number "2";
12	StringTie	exon	52351193	52353226	.	-	.	transcript_id "MSTRG.4474.5"; gene_id "MSTRG.4474"; exon_number "4";
12	StringTie	transcript	52333129	52353226	.	-	.	transcript_id "MSTRG.4474.6"; gene_id "MSTRG.4474"; xloc "XLOC_002895"; class_code "u"; tss_id "TSS5578";
12	StringTie	exon	52345993	52353226	.	-	.	transcript_id "MSTRG.4474.6"; gene_id "MSTRG.4474"; exon_number "4";
12	StringTie	transcript	52344858	52353226	.	-	.	transcript_id "MSTRG.4474.7"; gene_id "MSTRG.4474"; xloc "XLOC_002895"; class_code "u"; tss_id "TSS5578";
12	StringTie	exon	52344858	52346114	.	-	.	transcript_id "MSTRG.4474.7"; gene_id "MSTRG.4474"; exon_number "1";
12	StringTie	exon	52347480	52353226	.	-	.	transcript_id "MSTRG.4474.7"; gene_id "MSTRG.4474"; exon_number "2";
12	StringTie	transcript	52345993	52352245	.	-	.	transcript_id "MSTRG.4474.8"; gene_id "MSTRG.4474"; xloc "XLOC_002895"; class_code "u"; tss_id "TSS5579";
12	StringTie	exon	52345993	52351638	.	-	.	transcript_id "MSTRG.4474.8"; gene_id "MSTRG.4474"; exon_number "1";
12	StringTie	exon	52351773	52352245	.	-	.	transcript_id "MSTRG.4474.8"; gene_id "MSTRG.4474"; exon_number "2";
12	StringTie	transcript	52382346	52417572	.	-	.	transcript_id "MSTRG.4478.1"; gene_id "MSTRG.4478"; xloc "XLOC_002896"; class_code "u"; tss_id "TSS5580";
12	StringTie	exon	52416783	52417572	.	-	.	transcript_id "MSTRG.4478.1"; gene_id "MSTRG.4478"; exon_number "2";
12	StringTie	transcript	52411085	52417572	.	-	.	transcript_id "MSTRG.4478.2"; gene_id "MSTRG.4478"; xloc "XLOC_002896"; class_code "u"; tss_id "TSS5580";
12	StringTie	exon	52416710	52417572	.	-	.	transcript_id "MSTRG.4478.2"; gene_id "MSTRG.4478"; exon_number "2";
12	StringTie	transcript	55684001	55689359	.	-	.	transcript_id "MSTRG.4491.1"; gene_id "MSTRG.4491"; xloc "XLOC_002903"; class_code "u"; tss_id "TSS5595";
12	StringTie	exon	55684001	55685815	.	-	.	transcript_id "MSTRG.4491.1"; gene_id "MSTRG.4491"; exon_number "1";
12	StringTie	exon	55688732	55689359	.	-	.	transcript_id "MSTRG.4491.1"; gene_id "MSTRG.4491"; exon_number "2";
12	StringTie	transcript	69574459	69576671	.	-	.	transcript_id "MSTRG.4524.1"; gene_id "MSTRG.4524"; xloc "XLOC_002907"; class_code "u"; tss_id "TSS5599";
12	StringTie	exon	69574459	69575053	.	-	.	transcript_id "MSTRG.4524.1"; gene_id "MSTRG.4524"; exon_number "1";
12	StringTie	exon	69575201	69576671	.	-	.	transcript_id "MSTRG.4524.1"; gene_id "MSTRG.4524"; exon_number "2";
12	StringTie	transcript	70199364	70209404	.	-	.	transcript_id "MSTRG.4531.7"; gene_id "MSTRG.4531"; xloc "XLOC_002910"; class_code "u"; tss_id "TSS5607";
12	StringTie	exon	70199364	70200766	.	-	.	transcript_id "MSTRG.4531.7"; gene_id "MSTRG.4531"; exon_number "1";
12	StringTie	exon	70209031	70209404	.	-	.	transcript_id "MSTRG.4531.7"; gene_id "MSTRG.4531"; exon_number "2";
12	StringTie	transcript	71294051	71302589	.	-	.	transcript_id "MSTRG.4532.1"; gene_id "MSTRG.4532"; xloc "XLOC_002911"; class_code "u"; tss_id "TSS5608";
12	StringTie	transcript	71312179	71349589	.	-	.	transcript_id "MSTRG.4533.1"; gene_id "MSTRG.4533"; xloc "XLOC_002912"; class_code "u"; tss_id "TSS5609";
12	StringTie	transcript	71457151	71732762	.	-	.	transcript_id "MSTRG.4535.1"; gene_id "MSTRG.4535"; xloc "XLOC_002913"; class_code "u"; tss_id "TSS5610";
12	StringTie	transcript	71457189	71670873	.	-	.	transcript_id "MSTRG.4535.3"; gene_id "MSTRG.4535"; xloc "XLOC_002913"; class_code "u"; tss_id "TSS5611";
12	StringTie	exon	71668297	71670873	.	-	.	transcript_id "MSTRG.4535.3"; gene_id "MSTRG.4535"; exon_number "4";
12	StringTie	transcript	71457189	71732762	.	-	.	transcript_id "MSTRG.4535.2"; gene_id "MSTRG.4535"; xloc "XLOC_002913"; class_code "u"; tss_id "TSS5610";
12	StringTie	exon	71732554	71732762	.	-	.	transcript_id "MSTRG.4535.2"; gene_id "MSTRG.4535"; exon_number "4";
12	StringTie	transcript	71457226	71732762	.	-	.	transcript_id "MSTRG.4535.4"; gene_id "MSTRG.4535"; xloc "XLOC_002913"; class_code "u"; tss_id "TSS5610";
12	StringTie	exon	71732554	71732762	.	-	.	transcript_id "MSTRG.4535.4"; gene_id "MSTRG.4535"; exon_number "5";
12	StringTie	transcript	71457252	71732762	.	-	.	transcript_id "MSTRG.4535.5"; gene_id "MSTRG.4535"; xloc "XLOC_002913"; class_code "u"; tss_id "TSS5610";
12	StringTie	exon	71732554	71732762	.	-	.	transcript_id "MSTRG.4535.5"; gene_id "MSTRG.4535"; exon_number "4";
12	StringTie	transcript	71457271	71732762	.	-	.	transcript_id "MSTRG.4535.6"; gene_id "MSTRG.4535"; xloc "XLOC_002913"; class_code "u"; tss_id "TSS5610";
12	StringTie	exon	71663105	71663332	.	-	.	transcript_id "MSTRG.4535.6"; gene_id "MSTRG.4535"; exon_number "2";
12	StringTie	transcript	71659921	71732762	.	-	.	transcript_id "MSTRG.4535.7"; gene_id "MSTRG.4535"; xloc "XLOC_002913"; class_code "u"; tss_id "TSS5610";
12	StringTie	exon	71732554	71732762	.	-	.	transcript_id "MSTRG.4535.7"; gene_id "MSTRG.4535"; exon_number "4";
12	StringTie	transcript	72208491	72236340	.	-	.	transcript_id "MSTRG.4538.12"; gene_id "MSTRG.4538"; xloc "XLOC_002914"; class_code "u"; tss_id "TSS5614";
12	StringTie	exon	72227748	72227997	.	-	.	transcript_id "MSTRG.4538.12"; gene_id "MSTRG.4538"; exon_number "6";
12	StringTie	exon	72236112	72236340	.	-	.	transcript_id "MSTRG.4538.12"; gene_id "MSTRG.4538"; exon_number "10";
12	StringTie	transcript	72932459	73219786	.	-	.	transcript_id "MSTRG.4538.15"; gene_id "MSTRG.4538"; xloc "XLOC_002914"; class_code "u"; tss_id "TSS5619";
12	StringTie	exon	72932459	72933016	.	-	.	transcript_id "MSTRG.4538.15"; gene_id "MSTRG.4538"; exon_number "1";
12	StringTie	transcript	73004975	73009946	.	-	.	transcript_id "MSTRG.4538.16"; gene_id "MSTRG.4538"; xloc "XLOC_002914"; class_code "u"; tss_id "TSS5620";
12	StringTie	exon	73004975	73005623	.	-	.	transcript_id "MSTRG.4538.16"; gene_id "MSTRG.4538"; exon_number "1";
12	StringTie	transcript	73005465	73018714	.	-	.	transcript_id "MSTRG.4538.17"; gene_id "MSTRG.4538"; xloc "XLOC_002914"; class_code "u"; tss_id "TSS5621";
12	StringTie	transcript	73005465	73516871	.	-	.	transcript_id "MSTRG.4538.18"; gene_id "MSTRG.4538"; xloc "XLOC_002914"; class_code "u"; tss_id "TSS5622";
12	StringTie	transcript	73005474	73024896	.	-	.	transcript_id "MSTRG.4538.20"; gene_id "MSTRG.4538"; xloc "XLOC_002914"; class_code "u"; tss_id "TSS5623";
12	StringTie	transcript	73005474	73027650	.	-	.	transcript_id "MSTRG.4538.21"; gene_id "MSTRG.4538"; xloc "XLOC_002914"; class_code "u"; tss_id "TSS5624";
12	StringTie	exon	73027425	73027650	.	-	.	transcript_id "MSTRG.4538.21"; gene_id "MSTRG.4538"; exon_number "3";
12	StringTie	transcript	73005474	73219786	.	-	.	transcript_id "MSTRG.4538.22"; gene_id "MSTRG.4538"; xloc "XLOC_002914"; class_code "u"; tss_id "TSS5619";
12	StringTie	transcript	73005474	73219786	.	-	.	transcript_id "MSTRG.4538.19"; gene_id "MSTRG.4538"; xloc "XLOC_002914"; class_code "u"; tss_id "TSS5619";
12	StringTie	transcript	73045971	73498237	.	-	.	transcript_id "MSTRG.4538.23"; gene_id "MSTRG.4538"; xloc "XLOC_002914"; class_code "u"; tss_id "TSS5625";
12	StringTie	transcript	73046016	73470091	.	-	.	transcript_id "MSTRG.4538.24"; gene_id "MSTRG.4538"; xloc "XLOC_002914"; class_code "u"; tss_id "TSS5626";
12	StringTie	transcript	73046026	73058954	.	-	.	transcript_id "MSTRG.4538.25"; gene_id "MSTRG.4538"; xloc "XLOC_002914"; class_code "u"; tss_id "TSS5627";
12	StringTie	exon	73058269	73058954	.	-	.	transcript_id "MSTRG.4538.25"; gene_id "MSTRG.4538"; exon_number "4";
12	StringTie	transcript	73046030	73516871	.	-	.	transcript_id "MSTRG.4538.26"; gene_id "MSTRG.4538"; xloc "XLOC_002914"; class_code "u"; tss_id "TSS5622";
12	StringTie	transcript	73046033	73046798	.	-	.	transcript_id "MSTRG.4538.27"; gene_id "MSTRG.4538"; xloc "XLOC_002914"; class_code "u"; tss_id "TSS5628";
12	StringTie	exon	73046270	73046798	.	-	.	transcript_id "MSTRG.4538.27"; gene_id "MSTRG.4538"; exon_number "2";
12	StringTie	transcript	73047772	73058954	.	-	.	transcript_id "MSTRG.4538.28"; gene_id "MSTRG.4538"; xloc "XLOC_002914"; class_code "u"; tss_id "TSS5627";
12	StringTie	exon	73058269	73058954	.	-	.	transcript_id "MSTRG.4538.28"; gene_id "MSTRG.4538"; exon_number "4";
12	StringTie	transcript	73312682	73498237	.	-	.	transcript_id "MSTRG.4538.29"; gene_id "MSTRG.4538"; xloc "XLOC_002914"; class_code "u"; tss_id "TSS5625";
12	StringTie	exon	73312682	73314549	.	-	.	transcript_id "MSTRG.4538.29"; gene_id "MSTRG.4538"; exon_number "1";
12	StringTie	transcript	73449300	73564057	.	-	.	transcript_id "MSTRG.4538.30"; gene_id "MSTRG.4538"; xloc "XLOC_002914"; class_code "u"; tss_id "TSS5629";
12	StringTie	exon	73449300	73450132	.	-	.	transcript_id "MSTRG.4538.30"; gene_id "MSTRG.4538"; exon_number "1";
12	StringTie	transcript	73449862	73537137	.	-	.	transcript_id "MSTRG.4538.31"; gene_id "MSTRG.4538"; xloc "XLOC_002914"; class_code "u"; tss_id "TSS5630";
12	StringTie	exon	73449862	73450132	.	-	.	transcript_id "MSTRG.4538.31"; gene_id "MSTRG.4538"; exon_number "1";
12	StringTie	transcript	73529140	73564057	.	-	.	transcript_id "MSTRG.4538.32"; gene_id "MSTRG.4538"; xloc "XLOC_002914"; class_code "u"; tss_id "TSS5629";
12	StringTie	transcript	72728453	72741373	.	-	.	transcript_id "MSTRG.4543.1"; gene_id "MSTRG.4543"; xloc "XLOC_002915"; class_code "u"; tss_id "TSS5631";
12	StringTie	exon	72728453	72728947	.	-	.	transcript_id "MSTRG.4543.1"; gene_id "MSTRG.4543"; exon_number "1";
12	StringTie	transcript	72922848	72940089	.	-	.	transcript_id "MSTRG.4544.1"; gene_id "MSTRG.4544"; xloc "XLOC_002916"; class_code "u"; tss_id "TSS5632";
12	StringTie	exon	72922848	72924089	.	-	.	transcript_id "MSTRG.4544.1"; gene_id "MSTRG.4544"; exon_number "1";
12	StringTie	exon	72937733	72940089	.	-	.	transcript_id "MSTRG.4544.1"; gene_id "MSTRG.4544"; exon_number "2";
12	StringTie	transcript	72923403	73269214	.	-	.	transcript_id "MSTRG.4544.2"; gene_id "MSTRG.4544"; xloc "XLOC_002916"; class_code "u"; tss_id "TSS5633";
12	StringTie	exon	72923403	72924089	.	-	.	transcript_id "MSTRG.4544.2"; gene_id "MSTRG.4544"; exon_number "1";
12	StringTie	exon	73268625	73269214	.	-	.	transcript_id "MSTRG.4544.2"; gene_id "MSTRG.4544"; exon_number "2";
12	StringTie	transcript	72946455	72949798	.	-	.	transcript_id "MSTRG.4546.1"; gene_id "MSTRG.4546"; xloc "XLOC_002917"; class_code "u"; tss_id "TSS5634";
12	StringTie	transcript	74001656	74008643	.	-	.	transcript_id "MSTRG.4597.1"; gene_id "MSTRG.4597"; xloc "XLOC_002920"; class_code "u"; tss_id "TSS5637";
12	StringTie	transcript	74032764	74077467	.	-	.	transcript_id "MSTRG.4599.1"; gene_id "MSTRG.4599"; xloc "XLOC_002921"; class_code "u"; tss_id "TSS5638";
[truncated: 11,614 more rows]

## Sheet: lncRNA per chromosome
Chromosome	Putative lncRNA	Known lncRNA	Novel
1	471	21	148
2	643	14	161
3	607	17	106
4	374	13	97
5	448	13	104
6	396	14	111
7	595	17	106
8	505	18	125
9	254	8	96
10	588	16	154
11	431	9	136
12	591	11	145
13	246	7	132
14	422	17	108
15	385	12	106
16	446	12	135
17	405	9	124
18	1054	34	143
19	425	11	119
20	164	4	126
21	503	2	147
22	256	10	151
23	349	10	129
24	164	8	110
25	402	10	141
26	198	7	113
27	338	5	123
28	241	6	97
29	303	13	136
X	1385	37	126

## Sheet: Reactome_Pathways
Pathway identifier	Pathway name	#Entities found	#Entities total	#Interactors found	#Interactors total	Entities ratio	Entities pValue	Entities FDR	#Reactions found	#Reactions total	Reactions ratio	Submitted entities found	Mapped entities	Submitted entities hit interactor	Interacts with	Found reaction identifiers
R-HSA-383280	Nuclear Receptor transcription pathway	10	86	0	27	0.00584279	1.69388e-05	0.0220882	2	2	0.000152544	ATXN7;NR3C1				R-HSA-382096;R-HSA-376419
R-HSA-5467343	Deletions in the AMER1 gene destabilize the destruction complex	1	1	0	0	6.79394e-05	0.0165883	0.910811	1	1	7.62718e-05	AMER1				R-HSA-5251559
R-HSA-73772	RNA Polymerase I Promoter Escape	4	64	0	0	0.00434812	0.0234145	0.910811	2	2	0.000152544	CBX3;H2AFZ;POLR1B;TWISTNB				R-HSA-73769;R-HSA-74986
R-HSA-5339716	Misspliced GSK3beta mutants stabilize beta-catenin	2	15	0	0	0.00101909	0.0266232	0.910811	1	1	7.62718e-05	AMER1;PPP2R5A				R-HSA-5339713
R-HSA-4839743	phosphorylation site mutants of CTNNB1 are not targeted to the proteasome by the destruction complex	2	16	0	0	0.00108703	0.0299644	0.910811	4	4	0.000305087	AMER1;PPP2R5A				R-HSA-4827388;R-HSA-4839635;R-HSA-4839634;R-HSA-4839638
R-HSA-5358752	T41 mutants of beta-catenin aren't phosphorylated	2	16	0	0	0.00108703	0.0299644	0.910811	1	1	7.62718e-05	AMER1;PPP2R5A				R-HSA-4839638
R-HSA-5358747	S33 mutants of beta-catenin aren't phosphorylated	2	16	0	0	0.00108703	0.0299644	0.910811	1	1	7.62718e-05	AMER1;PPP2R5A				R-HSA-4839634
R-HSA-5358751	S45 mutants of beta-catenin aren't phosphorylated	2	16	0	0	0.00108703	0.0299644	0.910811	1	1	7.62718e-05	AMER1;PPP2R5A				R-HSA-4827388
R-HSA-5358749	S37 mutants of beta-catenin aren't phosphorylated	2	16	0	0	0.00108703	0.0299644	0.910811	1	1	7.62718e-05	AMER1;PPP2R5A				R-HSA-4839635
R-HSA-196299	Beta-catenin phosphorylation cascade	2	19	0	0	0.00129085	0.0409049	0.910811	4	4	0.000305087	AMER1;PPP2R5A				R-HSA-195283;R-HSA-195318;R-HSA-195287;R-HSA-195300
R-HSA-8951671	RUNX3 regulates YAP1-mediated transcription	2	9	0	11	0.000611455	0.0448376	0.910811	3	3	0.000228815	TEAD4;TAZ				R-HSA-8951676;R-HSA-8951695;R-HSA-1989766
R-HSA-5578768	Physiological factors	2	13	0	8	0.000883212	0.0489037	0.910811	1	4	0.000305087	KAT2B;TAZ				R-HSA-2032800
R-HSA-4720489	Defective ALG12 causes ALG12-CDG (CDG-1g)	1	3	0	0	0.000203818	0.0489462	0.910811	1	1	7.62718e-05	ALG12				R-HSA-4720497
R-HSA-5602680	MyD88 deficiency (TLR5)	1	3	0	0	0.000203818	0.0489462	0.910811	1	1	7.62718e-05	TLR5				R-HSA-5602316
R-HSA-9619483	Activation of AMPK downstream of NMDARs	3	34	0	18	0.00230994	0.0525804	0.910811	2	3	0.000228815	TUBB2A;EBF3				R-HSA-9619478;R-HSA-9619542
R-HSA-190840	Microtubule-dependent trafficking of connexons from Golgi to the plasma membrane	2	22	0	0	0.00149467	0.0530978	0.910811	1	2	0.000152544	TUBB2A				R-HSA-190520
R-HSA-190872	Transport of connexons to the plasma membrane	2	23	0	0	0.00156261	0.0574145	0.910811	1	3	0.000228815	TUBB2A				R-HSA-190520
R-HSA-2243919	Crosslinking of collagen fibrils	2	24	0	0	0.00163055	0.0618487	0.910811	3	13	0.000991534	LOXL2				R-HSA-2022141;R-HSA-2395340;R-HSA-2002466
R-HSA-390650	Histamine receptors	1	5	0	0	0.000339697	0.0802424	0.910811	1	4	0.000305087	HRH2				R-HSA-390909
R-HSA-389957	Prefoldin mediated transfer of substrate to CCT/TriC	2	29	0	0	0.00197024	0.0856082	0.910811	2	2	0.000152544	TUBB2A				R-HSA-389970;R-HSA-389980
R-HSA-844455	The NLRP1 inflammasome	1	5	1	4	0.000339697	0.110512	0.910811	2	4	0.000305087	BCL2	P10415	BCL2	Q9C000	R-HSA-844447;R-HSA-879201
R-HSA-202427	Phosphorylation of CD3 and TCR zeta chains	3	45	1	29	0.00305727	0.113968	0.910811	7	7	0.000533903	BLA-DQB;ENSBTAG00000038397;PAG1	P01911;Q9NWQ8;P04440	PAG1	P41240	R-HSA-202291;R-HSA-202214;R-HSA-202165;R-HSA-8855375;R-HSA-202233;R-HSA-203774;R-HSA-8852200
R-HSA-389977	Post-chaperonin tubulin folding pathway	2	25	0	10	0.00169848	0.11702	0.910811	6	9	0.000686446	TUBB2A				R-HSA-389956;R-HSA-389974;R-HSA-389969;R-HSA-389955;R-HSA-389964;R-HSA-389976
R-HSA-8937144	Aryl hydrocarbon receptor signalling	1	8	0	0	0.000543515	0.125272	0.910811	4	5	0.000381359	AHR				R-HSA-8937177;R-HSA-8937169;R-HSA-8936849;R-HSA-8937191
R-HSA-113507	E2F-enabled inhibition of pre-replication complex formation	1	9	0	0	0.000611455	0.139787	0.910811	1	1	7.62718e-05	ORC4				R-HSA-113638
R-HSA-1483101	Synthesis of PS	0	8	1	1	0.000543515	0.139787	0.910811	2	2	0.000152544			STOM	Q9BVG9;P48651	R-HSA-1483186;R-HSA-1483089
R-HSA-2022090	Assembly of collagen fibrils and other multimeric structures	3	67	0	14	0.00455194	0.147553	0.910811	5	26	0.00198307	LAMC2;LOXL2				R-HSA-2022141;R-HSA-2395340;R-HSA-2213192;R-HSA-2002466;R-HSA-2396234
R-HSA-9694594	Maturation of protein M	0	2	1	8	0.000135879	0.154063	0.910811	3	3	0.000228815			COQ8B	P0DTC5	R-HSA-9694555;R-HSA-9694367;R-HSA-9694525
R-HSA-5624138	Trafficking of myristoylated proteins to the cilium	1	7	0	5	0.000475576	0.168102	0.910811	8	8	0.000610175	UNC119B				R-HSA-5638006;R-HSA-5624133;R-HSA-5638007;R-HSA-5624132;R-HSA-5638004;R-HSA-5638016;R-HSA-5624131;R-HSA-5624130
R-HSA-9660537	Signaling by MRAS-complex mutants	1	11	0	0	0.000747333	0.168102	0.910811	2	2	0.000152544	RAF1				R-HSA-9660538;R-HSA-9660536
R-HSA-111448	Activation of NOXA and translocation to mitochondria	0	6	2	5	0.000407636	0.168102	0.910811	3	5	0.000381359			BCL2;BCL2	Q13794	R-HSA-140214;R-HSA-140216;R-HSA-140217
R-HSA-5626467	RHO GTPases activate IQGAPs	2	36	0	10	0.00244582	0.174227	0.910811	1	5	0.000381359	TUBB2A				R-HSA-5672329
R-HSA-4570571	Defective RFT1 causes RFT1-CDG (CDG-1n)	0	2	1	10	0.000135879	0.181909	0.910811	1	1	7.62718e-05			STOM	Q96AA3	R-HSA-4570573
R-HSA-191650	Regulation of gap junction activity	0	5	1	9	0.000339697	0.195488	0.910811	1	4	0.000305087			TAZ	Q07157	R-HSA-190541
R-HSA-389948	PD-1 signaling	2	48	0	4	0.00326109	0.198202	0.910811	1	5	0.000381359	BLA-DQB;ENSBTAG00000038397				R-HSA-389758
R-HSA-2534343	Interaction With Cumulus Cells And The Zona Pellucida	1	12	0	2	0.000815273	0.208841	0.910811	1	2	0.000152544	SPAM1				R-HSA-2534346
R-HSA-844623	The IPAF inflammasome	0	5	1	11	0.000339697	0.208841	0.910811	1	2	0.000152544			TIRAP	P29466	R-HSA-844617
R-HSA-77588	SLBP Dependent Processing of Replication-Dependent Histone Pre-mRNAs	0	11	1	4	0.000747333	0.208841	0.910811	1	3	0.000228815			ERI1	Q14493	R-HSA-77584
R-HSA-202430	Translocation of ZAP-70 to Immunological synapse	2	42	0	14	0.00285345	0.216431	0.910811	4	4	0.000305087	BLA-DQB;ENSBTAG00000038397				R-HSA-8855381;R-HSA-202168;R-HSA-202344;R-HSA-202174
R-HSA-8955332	Carboxyterminal post-translational modifications of tubulin	2	52	0	0	0.00353285	0.216431	0.910811	6	6	0.000457631	TUBB2A				R-HSA-8955706;R-HSA-8955869;R-HSA-8955712;R-HSA-8865774;R-HSA-8867370;R-HSA-8866105
R-HSA-5603037	IRAK4 deficiency (TLR5)	1	5	1	11	0.000339697	0.221974	0.910811	2	2	0.000152544	TLR5	O60602	TIRAP	Q9NWZ3	R-HSA-5602472;R-HSA-5602603
R-HSA-139915	Activation of PUMA and translocation to mitochondria	0	10	1	5	0.000679394	0.221974	0.910811	3	5	0.000381359			BCL2	Q9BXH1	R-HSA-139914;R-HSA-139913;R-HSA-140221
R-HSA-2214320	Anchoring fibril formation	1	15	0	0	0.00101909	0.221974	0.910811	1	4	0.000305087	LAMC2				R-HSA-2396234
R-HSA-380320	Recruitment of NuMA to mitotic centrosomes	3	97	0	0	0.00659012	0.22225	0.910811	2	2	0.000152544	TUBB2A;PRKAR2B				R-HSA-380316;R-HSA-380508
R-HSA-73863	RNA Polymerase I Transcription Termination	2	33	0	21	0.002242	0.222541	0.910811	3	4	0.000305087	POLR1B;TWISTNB				R-HSA-74993;R-HSA-74992;R-HSA-74994
R-HSA-1566948	Elastic fibre formation	2	46	2	14	0.00312521	0.2348	0.910811	3	17	0.00129662	LOXL2	P58215;Q9Y4K0	MMP25;ATXN7	P09958;Q8N2S1	R-HSA-2395364;R-HSA-2129357;R-HSA-2129375
R-HSA-5632968	Defective Mismatch Repair Associated With MSH6	0	2	1	16	0.000135879	0.234889	0.910811	1	1	7.62718e-05			RAF1	P43246	R-HSA-5632970
R-HSA-68689	CDC6 association with the ORC:origin complex	1	11	0	5	0.000747333	0.234889	0.910811	1	2	0.000152544	ORC4				R-HSA-68688
R-HSA-9636569	Suppression of autophagy	0	7	1	10	0.000475576	0.234889	0.910811	1	2	0.000152544			PLEKHM1	P51149	R-HSA-9636564
R-HSA-5632927	Defective Mismatch Repair Associated With MSH3	0	2	1	17	0.000135879	0.247591	0.910811	1	1	7.62718e-05			RAF1	P43246	R-HSA-5578663
R-HSA-140342	Apoptosis induced DNA fragmentation	1	13	1	6	0.000883212	0.247591	0.910811	8	12	0.000915262	DFFA	O00273	DFFA	O76075	R-HSA-211186;R-HSA-211191;R-HSA-211207;R-HSA-211206;R-HSA-211190;R-HSA-9029667;R-HSA-211193;R-HSA-211224
R-HSA-1475029	Reversible hydration of carbon dioxide	1	17	0	0	0.00115497	0.247591	0.910811	2	8	0.000610175	PDHX				R-HSA-1475028;R-HSA-1475032
R-HSA-9694322	Virion Assembly and Release	0	7	1	10	0.000475576	0.247591	0.910811	1	8	0.000610175			COQ8B	P0DTC5	R-HSA-9694487
R-HSA-68616	Assembly of the ORC complex at the origin of replication	1	6	1	18	0.000407636	0.260082	0.910811	5	5	0.000381359	ORC4	O43929	ORC4	Q13415;Q9UBD5;Q9Y5N6;O43913	R-HSA-68611;R-HSA-68595;R-HSA-68610;R-HSA-68615;R-HSA-68603
R-HSA-1296061	HCN channels	0	6	1	13	0.000407636	0.260082	0.910811	1	2	0.000152544			PRKAR2B	17489	R-HSA-1297444
R-HSA-389960	Formation of tubulin folding intermediates by CCT/TriC	2	30	1	30	0.00203818	0.265575	0.910811	2	2	0.000152544	TUBB2A	Q13885;Q9BVA1	APPL1	15996	R-HSA-389954;R-HSA-389961
R-HSA-5673000	RAF activation	2	44	1	16	0.00298933	0.265575	0.910811	9	12	0.000915262	PPP2R5A;RAF1	P04049;Q15172	STOM	P35232	R-HSA-5672966;R-HSA-5672950;R-HSA-5672951;R-HSA-5672960;R-HSA-5672961;R-HSA-9653108;R-HSA-5672957;R-HSA-9658445;R-HSA-5672969
R-HSA-975577	N-Glycan antennae elongation	1	19	0	0	0.00129085	0.272366	0.910811	1	6	0.000457631	B4GALT4				R-HSA-975919
R-HSA-8856825	Cargo recognition for clathrin-mediated endocytosis	4	116	1	51	0.00788097	0.276736	0.910811	5	15	0.00114408	DPH1;EPS15L1;IL7R;SLC2A8	Q9NY64;P16871;Q9UBC2;Q9UMX0	CUL5	Q15843	R-HSA-8866279;R-HSA-8866277;R-HSA-8866275;R-HSA-8863727;R-HSA-8863723
R-HSA-111453	BH3-only proteins associate with and inactivate anti-apoptotic BCL-2 members	2	11	1	60	0.000747333	0.284054	0.910811	3	4	0.000305087	BCL2	P10415;ENSG00000171791	BCL2	P10415;P55957	R-HSA-114352;R-HSA-508163;R-HSA-6790025
R-HSA-5685939	HDR through MMEJ (alt-NHEJ)	1	15	0	5	0.00101909	0.284447	0.910811	8	8	0.000610175	RAD50				R-HSA-5687653;R-HSA-5687664;R-HSA-5687484;R-HSA-5687675;R-HSA-5687640;R-HSA-5687464;R-HSA-5687673;R-HSA-5687465
R-HSA-111957	Cam-PDE 1 activation	0	8	1	13	0.000543515	0.284447	0.910811	1	2	0.000152544			PRKAR2B	17489	R-HSA-111955
R-HSA-3371497	HSP90 chaperone cycle for steroid hormone receptors (SHR)	3	80	1	35	0.00543515	0.284502	0.910811	7	14	0.00106781	TUBB2A;NR3C1	Q13885;Q9BVA1;P04150	NR3C1	P31948	R-HSA-5618080;R-HSA-9690534;R-HSA-5618098;R-HSA-5618093;R-HSA-5618110;R-HSA-3371503;R-HSA-9678925
R-HSA-448706	Interleukin-1 processing	0	8	1	15	0.000543515	0.296328	0.910811	2	5	0.000381359			TIRAP	P29466	R-HSA-448678;R-HSA-448673
R-HSA-1247673	Erythrocytes take up oxygen and release carbon dioxide	0	16	1	5	0.00108703	0.296328	0.910811	1	6	0.000457631			CREB3L3	Q02094	R-HSA-1247645
R-HSA-430039	mRNA decay by 5' to 3' exoribonuclease	1	21	0	1	0.00142673	0.308013	0.910811	3	3	0.000228815	LSM2				R-HSA-429860;R-HSA-429845;R-HSA-429978
R-HSA-75108	Activation, myristolyation of BID and translocation to mitochondria	0	4	1	18	0.000271758	0.308013	0.910811	4	4	0.000305087			BCL2	P55957	R-HSA-139920;R-HSA-141367;R-HSA-139893;R-HSA-139898
R-HSA-844615	The AIM2 inflammasome	0	4	1	21	0.000271758	0.308013	0.910811	1	4	0.000305087			TIRAP	P29466	R-HSA-844618
R-HSA-8941333	RUNX2 regulates genes involved in differentiation of myeloid cells	0	6	2	18	0.000407636	0.319504	0.910811	1	2	0.000152544			ALCAM;NCR3	P17931	R-HSA-8938382
R-HSA-429914	Deadenylation-dependent mRNA decay	3	65	0	64	0.00441606	0.329829	0.910811	7	10	0.000762718	CNOT11;TIFA;LSM2				R-HSA-429860;R-HSA-429845;R-HSA-430021;R-HSA-429955;R-HSA-8941312;R-HSA-429978;R-HSA-429992
R-HSA-159782	Removal of aminoterminal propeptides from gamma-carboxylated proteins	0	10	1	15	0.000679394	0.330804	0.910811	9	9	0.000686446			MMP25	P09958	R-HSA-163843;R-HSA-159728;R-HSA-163798;R-HSA-159796;R-HSA-159733;R-HSA-159771;R-HSA-159868;R-HSA-6807224;R-HSA-159773
R-HSA-71336	Pentose phosphate pathway	2	46	0	28	0.00312521	0.33907	0.910811	2	20	0.00152544	RPE				R-HSA-71303;R-HSA-199803
R-HSA-8941856	RUNX3 regulates NOTCH signaling	1	16	0	11	0.00108703	0.341918	0.910811	5	7	0.000533903	KAT2B				R-HSA-1980047;R-HSA-8878243;R-HSA-4396347;R-HSA-8878237;R-HSA-8878220
R-HSA-109703	PKB-mediated events	0	8	1	18	0.000543515	0.341918	0.910811	1	2	0.000152544			PRKAR2B	17489	R-HSA-162425
R-HSA-165160	PDE3B signalling	0	8	1	18	0.000543515	0.341918	0.910811	1	2	0.000152544			PRKAR2B	17489	R-HSA-162425
R-HSA-5358493	Synthesis of diphthamide-EEF2	1	15	0	10	0.00101909	0.341918	0.910811	1	4	0.000305087	DPH1				R-HSA-5358494
R-HSA-444411	Rhesus glycoproteins mediate ammonium transport.	0	5	1	21	0.000339697	0.341918	0.910811	1	5	0.000381359			CREB3L3	Q02094	R-HSA-444416
R-HSA-111452	Activation and oligomerization of BAK protein	0	2	1	26	0.000135879	0.352847	0.910811	3	3	0.000228815			BCL2	Q16611;P55957	R-HSA-168848;R-HSA-139895;R-HSA-114263
R-HSA-9668328	Sealing of the nuclear envelope (NE) by ESCRT-III	2	39	0	41	0.00264964	0.357148	0.910811	1	7	0.000533903	TUBB2A				R-HSA-9668419
R-HSA-9026403	Biosynthesis of DPAn-3-derived 13-series resolvins	0	7	1	20	0.000475576	0.363595	0.910811	1	3	0.000228815			CCDC174	P09917	R-HSA-9026405
R-HSA-196843	Vitamin B2 (riboflavin) metabolism	1	17	0	11	0.00115497	0.363595	0.910811	1	5	0.000381359	SLC52A3				R-HSA-3165230
R-HSA-9648025	EML4 and NUDC in mitotic spindle formation	4	121	1	68	0.00822067	0.374022	0.910811	3	5	0.000381359	TUBB2A;NUF2;PPP2R5A	Q13885;Q15172;Q9BVA1;Q9BZD4	EPS15L1	P53350	R-HSA-9648114;R-HSA-9648017;R-HSA-156682
R-HSA-5603041	IRAK4 deficiency (TLR2/4)	1	19	1	11	0.00129085	0.374166	0.910811	2	2	0.000152544	TIRAP	P58753	TIRAP	Q9NWZ3	R-HSA-5602353;R-HSA-5602672
R-HSA-211736	Stimulation of the cell death response by PAK-2p34	0	4	1	25	0.000271758	0.374166	0.910811	4	4	0.000305087			RAF1	Q13177	R-HSA-211651;R-HSA-211650;R-HSA-211712;R-HSA-211583
R-HSA-211728	Regulation of PAK-2p34 activity by PS-GAP/RHG10	0	2	1	27	0.000135879	0.374166	0.910811	1	2	0.000152544			RAF1	Q13177	R-HSA-211716
R-HSA-9010642	ROBO receptors bind AKAP5	0	11	1	20	0.000747333	0.374166	0.910811	2	7	0.000533903			PRKAR2B	P24588	R-HSA-9010648;R-HSA-9010647
R-HSA-1480926	O2/CO2 exchange in erythrocytes	0	23	1	5	0.00156261	0.374166	0.910811	2	13	0.000991534			CREB3L3	Q02094	R-HSA-1247645;R-HSA-1237069
R-HSA-1237044	Erythrocytes take up carbon dioxide and release oxygen	0	23	1	5	0.00156261	0.374166	0.910811	1	7	0.000533903			CREB3L3	Q02094	R-HSA-1237069
R-HSA-9632974	NR1H2 & NR1H3 regulate gene expression linked to gluconeogenesis	1	10	0	19	0.000679394	0.384561	0.910811	2	2	0.000152544	NRIP1				R-HSA-9028524;R-HSA-9605051
R-HSA-170660	Adenylate cyclase activating pathway	0	17	1	13	0.00115497	0.384561	0.910811	1	4	0.000305087			PRKAR2B	17489	R-HSA-170676
R-HSA-429947	Deadenylation of mRNA	2	28	0	59	0.0019023	0.386863	0.910811	4	4	0.000305087	CNOT11;TIFA				R-HSA-430021;R-HSA-429955;R-HSA-8941312;R-HSA-429992
R-HSA-1268020	Mitochondrial protein import	2	69	0	13	0.00468782	0.386863	0.910811	3	14	0.00106781	HOMEZ;TAZ				R-HSA-1955380;R-HSA-1299481;R-HSA-1299484
R-HSA-2500257	Resolution of Sister Chromatid Cohesion	4	134	1	63	0.00910388	0.392789	0.910811	5	8	0.000610175	TUBB2A;NUF2;PPP2R5A	Q13885;Q15172;Q9BVA1;Q9BZD4	EPS15L1	P53350	R-HSA-2466068;R-HSA-2484822;R-HSA-1638803;R-HSA-2468287;R-HSA-1638821
R-HSA-192823	Viral mRNA Translation	3	114	0	22	0.00774509	0.393055	0.910811	2	2	0.000152544	DENND2D;GRSF1;ENSBTAG00000037600				R-HSA-192704;R-HSA-192841
R-HSA-205025	NADE modulates death signalling	1	6	1	25	0.000407636	0.394784	0.910811	3	3	0.000228815	BEX3	Q00994	BEX3	Q00994	R-HSA-193650;R-HSA-204981;R-HSA-205117
R-HSA-879415	Advanced glycosylation endproduct receptor signaling	1	16	1	15	0.00108703	0.394784	0.910811	2	4	0.000305087	ALCAM	Q15109	TIRAP	Q15109	R-HSA-879411;R-HSA-879362
R-HSA-1482922	Acyl chain remodelling of PI	0	25	1	5	0.00169848	0.394784	0.910811	2	6	0.000457631			STOM	Q96N66	R-HSA-1482598;R-HSA-1482626
R-HSA-159854	Gamma-carboxylation, transport, and amino-terminal cleavage of proteins	0	16	1	15	0.00108703	0.394784	0.910811	9	27	0.00205934			MMP25	P09958	R-HSA-163843;R-HSA-159728;R-HSA-163798;R-HSA-159796;R-HSA-159733;R-HSA-159771;R-HSA-159868;R-HSA-6807224;R-HSA-159773
R-HSA-6782861	Synthesis of wybutosine at G37 of tRNA(Phe)	1	20	0	10	0.00135879	0.394784	0.910811	1	8	0.000610175	TRMT12				R-HSA-6782893
R-HSA-1362300	Transcription of E2F targets under negative control by p107 (RBL1) and p130 (RBL2) in complex with HDAC1	2	20	2	70	0.00135879	0.398582	0.910811	4	8	0.000610175	MYBL2	ENSG00000101057;P10244	ELMSAN1;KAT2B	P20248;Q01094	R-HSA-8964588;R-HSA-8978926;R-HSA-8964513;R-HSA-8964561
R-HSA-5663220	RHO GTPases Activate Formins	4	149	0	50	0.010123	0.400275	0.910811	3	27	0.00205934	TUBB2A;NUF2;PPP2R5A				R-HSA-5666160;R-HSA-5666129;R-HSA-5666169
R-HSA-1482798	Acyl chain remodeling of CL	1	18	0	14	0.00122291	0.404838	0.910811	4	12	0.000915262	TAZ				R-HSA-1482850;R-HSA-1482894;R-HSA-1482781;R-HSA-1482794
R-HSA-77387	Insulin receptor recycling	0	28	1	3	0.0019023	0.404838	0.910811	1	6	0.000457631			ATP6AP2	Q15904	R-HSA-5252133
R-HSA-4839748	AMER1 mutants destabilize the destruction complex	3	15	2	130	0.00101909	0.41088	0.910811	2	2	0.000152544	AMER1;PPP2R5A	Q15172;Q5JTC6;ENSG00000184675	NBR1;AMER1	P25054;O15169;P49841	R-HSA-5251559;R-HSA-4839746
R-HSA-446210	Synthesis of UDP-N-acetyl-glucosamine	1	29	0	3	0.00197024	0.414725	0.910811	1	7	0.000533903	PDE4B				R-HSA-446185
R-HSA-2408522	Selenoamino acid metabolism	4	180	0	16	0.0122291	0.415196	0.910811	4	33	0.00251697	DENND2D;IARS;HNMT;ENSBTAG00000037600				R-HSA-2408544;R-HSA-2408529;R-HSA-2408546;R-HSA-5333615
R-HSA-2672351	Stimuli-sensing channels	3	120	0	21	0.00815273	0.415312	0.910811	2	26	0.00198307	STOM;RAF1				R-HSA-8863494;R-HSA-2682349
R-HSA-114294	Activation, translocation and oligomerization of BAX	0	2	1	33	0.000135879	0.424448	0.910811	4	4	0.000305087			BCL2	P55957;Q07812	R-HSA-114275;R-HSA-168849;R-HSA-114264;R-HSA-139917
R-HSA-446107	Type I hemidesmosome assembly	1	11	0	24	0.000747333	0.424448	0.910811	4	6	0.000457631	LAMC2				R-HSA-446083;R-HSA-432956;R-HSA-446077;R-HSA-446089
R-HSA-3000157	Laminin interactions	1	31	0	2	0.00210612	0.424448	0.910811	7	15	0.00114408	LAMC2				R-HSA-2426676;R-HSA-216048;R-HSA-3787997;R-HSA-2396083;R-HSA-4084505;R-HSA-3907292;R-HSA-349626
R-HSA-9026290	Biosynthesis of DPAn-3-derived maresins	0	14	1	20	0.000951152	0.434011	0.910811	1	5	0.000381359			CCDC174	P09917	R-HSA-9026005
R-HSA-70921	Histidine catabolism	1	30	0	4	0.00203818	0.434011	0.910811	1	8	0.000610175	HNMT				R-HSA-175993
R-HSA-189200	Cellular hexose transport	1	28	0	6	0.0019023	0.434011	0.910811	1	17	0.00129662	SLC2A8				R-HSA-429094
R-HSA-164378	PKA activation in glucagon signalling	1	23	1	13	0.00156261	0.443415	0.910811	2	2	0.000152544	PRKAR2B	P31323	PRKAR2B	17489	R-HSA-111925;R-HSA-164377
R-HSA-4641263	Regulation of FZD by ubiquitination	0	22	1	13	0.00149467	0.443415	0.910811	1	6	0.000457631			NBR1	P40818	R-HSA-4641236
R-HSA-9623433	NR1H2 & NR1H3 regulate gene expression to control bile acid homeostasis	0	15	1	23	0.00101909	0.443415	0.910811	1	6	0.000457631			NR3C1	Q15788	R-HSA-9029580
R-HSA-75067	Processing of Capped Intronless Pre-mRNA	0	28	1	8	0.0019023	0.443415	0.910811	1	10	0.000762718			ERI1	Q14493	R-HSA-77584
R-HSA-5358606	Mismatch repair (MMR) directed by MSH2:MSH3 (MutSbeta)	0	22	1	18	0.00149467	0.452663	0.910811	1	9	0.000686446			RAF1	P43246	R-HSA-5444511
R-HSA-73614	Pyrimidine salvage	1	34	0	2	0.00230994	0.452663	0.910811	1	10	0.000762718	CDA				R-HSA-73608
R-HSA-2032785	YAP1- and WWTR1 (TAZ)-stimulated gene expression	3	18	4	138	0.00122291	0.454668	0.910811	9	9	0.000686446	TEAD4;KAT2B;TAZ	Q9GZV5;Q15561;Q92831	HOMEZ;SESTD1;TEAD4;TAZ	Q9GZV5;P46937;Q99594;Q15562;Q15561	R-HSA-2032781;R-HSA-2032794;R-HSA-8871266;R-HSA-8871265;R-HSA-1989766;R-HSA-2032775;R-HSA-2064932;R-HSA-8871260;R-HSA-2032800
R-HSA-73854	RNA Polymerase I Promoter Clearance	5	87	2	192	0.00591073	0.45881	0.910811	7	10	0.000762718	KAT2B;CBX3;H2AFZ;POLR1B;TWISTNB	P0C0S5;Q13185;Q9H9Y6;Q3B726;Q92831	TWISTNB;POLR1B	O95602	R-HSA-73718;R-HSA-73865;R-HSA-73769;R-HSA-73736;R-HSA-74986;R-HSA-73757;R-HSA-73758
R-HSA-5467340	AXIN missense mutants destabilize the destruction complex	2	14	2	83	0.000951152	0.461018	0.910811	1	1	7.62718e-05	AMER1;PPP2R5A	Q15172;Q5JTC6	NBR1;AMER1	P25054;P49841	R-HSA-4839734
R-HSA-111447	Activation of BAD and translocation to mitochondria	1	19	2	26	0.00129085	0.461758	0.910811	5	5	0.000381359	BCL2	P10415	RAF1;BCL2	P55957;Q92934	R-HSA-139906;R-HSA-139905;R-HSA-198347;R-HSA-139899;R-HSA-139897
R-HSA-111446	Activation of BIM and translocation to mitochondria	0	5	1	33	0.000339697	0.461758	0.910811	2	2	0.000152544			BCL2	O43521	R-HSA-139918;R-HSA-139919
R-HSA-9026286	Biosynthesis of DPAn-3-derived protectins and resolvins	0	16	1	21	0.00108703	0.461758	0.910811	3	9	0.000686446			CCDC174	P09917	R-HSA-9025995;R-HSA-9025996;R-HSA-9025999
R-HSA-933542	TRAF6 mediated NF-kB activation	1	29	0	9	0.00197024	0.461758	0.910811	1	4	0.000305087	ALCAM				R-HSA-168166
R-HSA-9603505	NTRK3 as a dependence receptor	0	3	1	35	0.000203818	0.461758	0.910811	1	4	0.000305087			BCL2	Q07812	R-HSA-9603598
R-HSA-4839735	AXIN mutants destabilize the destruction complex, activating WNT signaling	2	15	2	83	0.00101909	0.466507	0.910811	1	2	0.000152544	AMER1;PPP2R5A	Q15172;Q5JTC6	NBR1;AMER1	P25054;P49841	R-HSA-4839734
R-HSA-2467813	Separation of Sister Chromatids	4	195	0	28	0.0132482	0.466655	0.910811	2	8	0.000610175	TUBB2A;NUF2;PPP2R5A				R-HSA-2467809;R-HSA-2467811
R-HSA-1474290	Collagen formation	3	104	0	51	0.0070657	0.467545	0.910811	5	77	0.00587293	LAMC2;LOXL2				R-HSA-2022141;R-HSA-2395340;R-HSA-2213192;R-HSA-2002466;R-HSA-2396234
R-HSA-5602498	MyD88 deficiency (TLR2/4)	1	18	1	24	0.00122291	0.470702	0.910811	2	2	0.000152544	TIRAP	P58753	TIRAP	Q99836	R-HSA-5602383;R-HSA-5602606
R-HSA-204174	Regulation of pyruvate dehydrogenase (PDH) complex	1	31	0	8	0.00210612	0.470702	0.910811	2	4	0.000305087	PDHX				R-HSA-203946;R-HSA-204169
R-HSA-73728	RNA Polymerase I Promoter Opening	1	34	0	4	0.00230994	0.470702	0.910811	1	2	0.000152544	H2AFZ				R-HSA-73718
R-HSA-2022854	Keratan sulfate biosynthesis	1	37	1	2	0.00251376	0.479498	0.910811	4	9	0.000686446	B4GALT4	O60513	STOM	O43916	R-HSA-2046175;R-HSA-2046298;R-HSA-2025723;R-HSA-2046265
R-HSA-187706	Signalling to p38 via RIT and RIN	0	8	1	33	0.000543515	0.479498	0.910811	1	3	0.000228815			APPL1	15996	R-HSA-187746
R-HSA-391160	Signal regulatory protein family interactions	0	18	1	23	0.00122291	0.479498	0.910811	1	10	0.000762718			RHOU	Q14289	R-HSA-391152
R-HSA-8869496	TFAP2A acts as a transcriptional repressor during retinoic acid induced cell differentiation	2	9	1	89	0.000611455	0.482775	0.910811	3	7	0.000533903	MYBL2	ENSG00000101057;P10244	TOP1	P06748	R-HSA-8869568;R-HSA-8869566;R-HSA-8869549
R-HSA-2129379	Molecules associated with elastic fibres	0	38	1	2	0.0025817	0.488148	0.910811	1	10	0.000762718			ATXN7	Q8N2S1	R-HSA-2395364
R-HSA-5602571	TRAF3 deficiency - HSE	0	3	1	39	0.000203818	0.496655	0.910811	1	1	7.62718e-05			ZSCAN4	Q13114	R-HSA-5602624
R-HSA-112412	SOS-mediated signalling	0	10	1	33	0.000679394	0.496655	0.910811	1	2	0.000152544			APPL1	15996	R-HSA-109817
R-HSA-72731	Recycling of eIF2:GDP	0	10	1	33	0.000679394	0.496655	0.910811	1	2	0.000152544			APPL1	15996	R-HSA-72722
R-HSA-446205	Synthesis of GDP-mannose	0	11	1	30	0.000747333	0.496655	0.910811	1	3	0.000228815			APPL1	15996	R-HSA-446221
R-HSA-210744	Regulation of gene expression in late stage (branching morphogenesis) pancreatic bud precursor cells	1	20	0	21	0.00135879	0.496655	0.910811	1	4	0.000305087	KAT2B				R-HSA-1980047
R-HSA-110330	Recognition and association of DNA glycosylase with site containing an affected purine	1	39	0	2	0.00264964	0.496655	0.910811	2	10	0.000762718	H2AFZ				R-HSA-9629195;R-HSA-9629373
R-HSA-68877	Mitotic Prometaphase	5	211	1	77	0.0143352	0.49694	0.910811	11	20	0.00152544	TUBB2A;PRKAR2B;NUF2;PPP2R5A	Q13885;Q15172;Q9BVA1;Q9BZD4;P31323	EPS15L1	P53350	R-HSA-2466068;R-HSA-9648114;R-HSA-9648017;R-HSA-2484822;R-HSA-375302;R-HSA-156682;R-HSA-380316;R-HSA-380508;R-HSA-1638803;R-HSA-2468287;R-HSA-1638821
R-HSA-1169092	Activation of RAS in B cells	0	11	1	33	0.000747333	0.505021	0.910811	1	2	0.000152544			APPL1	15996	R-HSA-1168636
R-HSA-380108	Chemokine receptors bind chemokines	2	57	0	70	0.00387255	0.509197	0.910811	2	19	0.00144916	CCR6				R-HSA-373087;R-HSA-3296301
R-HSA-1566977	Fibronectin matrix formation	1	7	2	39	0.000475576	0.513248	0.910811	3	3	0.000228815	CEACAM1	P13688	LOXL2;SCGB1A1	P02751	R-HSA-202723;R-HSA-2327746;R-HSA-2545196
R-HSA-9032759	NTRK2 activates RAC1	0	7	1	38	0.000475576	0.513248	0.910811	1	2	0.000152544			APPL1	15996	R-HSA-9032798
R-HSA-9023661	Biosynthesis of E-series 18(R)-resolvins	0	18	1	25	0.00122291	0.513248	0.910811	2	7	0.000533903			CCDC174	P09917	R-HSA-9018863;R-HSA-9018894
R-HSA-170984	ARMS-mediated activation	0	12	1	33	0.000815273	0.513248	0.910811	1	6	0.000457631			APPL1	15996	R-HSA-169904
R-HSA-422085	Synthesis, secretion, and deacylation of Ghrelin	1	26	0	18	0.00176642	0.513248	0.910811	1	8	0.000610175	TRMT12				R-HSA-422048
R-HSA-163615	PKA activation	1	23	1	24	0.00156261	0.521339	0.910811	4	4	0.000305087	PRKAR2B	P31323	PRKAR2B	P13861;17489	R-HSA-111925;R-HSA-8951727;R-HSA-111930;R-HSA-9668558
R-HSA-1296072	Voltage gated Potassium channels	1	44	0	0	0.00298933	0.521339	0.910811	1	1	7.62718e-05	KCNG4				R-HSA-1296127
R-HSA-4791275	Signaling by WNT in cancer	3	39	2	135	0.00264964	0.521671	0.910811	9	16	0.00122035	AMER1;PPP2R5A	Q15172;Q5JTC6;ENSG00000184675	NBR1;AMER1	P25054;O15169;P49841	R-HSA-5339713;R-HSA-4827388;R-HSA-4791278;R-HSA-5251559;R-HSA-4839635;R-HSA-4839746;R-HSA-4839634;R-HSA-4839638;R-HSA-4839734
R-HSA-6785807	Interleukin-4 and Interleukin-13 signaling	6	216	1	143	0.0146749	0.523504	0.910811	4	47	0.00358478	BCL2;IL12B;RHOU	ENSG00000116574;Q7L0Q8;P10415;ENSG00000171791;P29460;ENSG00000113302	IFNAR1	P29597	R-HSA-6785762;R-HSA-6789325;R-HSA-6790025;R-HSA-6790041
R-HSA-9609736	Assembly and cell surface presentation of NMDA receptors	2	49	1	62	0.00332903	0.524622	0.910811	3	23	0.00175425	TUBB2A	Q13885;Q9BVA1	PLEKHA2	Q92796	R-HSA-9610627;R-HSA-9668218;R-HSA-9610408
R-HSA-73864	RNA Polymerase I Transcription	5	89	2	213	0.00604661	0.527927	0.910811	10	14	0.00106781	KAT2B;CBX3;H2AFZ;POLR1B;TWISTNB	P0C0S5;Q13185;Q9H9Y6;Q3B726;Q92831	TWISTNB;POLR1B	O95602	R-HSA-74993;R-HSA-74992;R-HSA-74994;R-HSA-73718;R-HSA-73865;R-HSA-73769;R-HSA-73736;R-HSA-74986;R-HSA-73757;R-HSA-73758
R-HSA-9619229	Activation of RAC1 downstream of NMDARs	1	12	1	35	0.000815273	0.529295	0.910811	3	6	0.000457631	EBF3	Q96RR4	APPL1	15996	R-HSA-9619367;R-HSA-9619355;R-HSA-9619803
R-HSA-3134963	DEx/H-box helicases activate type I IFN and inflammatory cytokines production	0	7	2	40	0.000475576	0.529295	0.910811	2	5	0.000381359			TOP1;TIRAP	Q08211;Q99836	R-HSA-3134954;R-HSA-3134953
R-HSA-5626978	TNFR1-mediated ceramide production	0	6	2	39	0.000407636	0.529295	0.910811	1	3	0.000228815			LARP4B;USP10	P63244	R-HSA-5626982
R-HSA-9034864	Activated NTRK3 signals through RAS	0	14	1	33	0.000951152	0.529295	0.910811	1	4	0.000305087			APPL1	15996	R-HSA-9036970
R-HSA-110331	Cleavage of the damaged purine	1	45	0	0	0.00305727	0.529295	0.910811	2	9	0.000686446	H2AFZ				R-HSA-9629216;R-HSA-9629483
R-HSA-390522	Striated Muscle Contraction	1	40	0	6	0.00271758	0.53712	0.910811	4	4	0.000305087	ENPP2				R-HSA-390597;R-HSA-390598;R-HSA-390593;R-HSA-390595
R-HSA-9020265	Biosynthesis of aspirin-triggered D-series resolvins	0	22	1	24	0.00149467	0.53712	0.910811	4	10	0.000762718			CCDC174	P09917	R-HSA-9020251;R-HSA-9020256;R-HSA-9020259;R-HSA-9020278
R-HSA-9026519	Activated NTRK2 signals through RAS	0	15	1	33	0.00101909	0.53712	0.910811	1	4	0.000305087			APPL1	15996	R-HSA-9026891
R-HSA-428540	Activation of RAC1	0	15	1	33	0.00101909	0.53712	0.910811	1	4	0.000305087			APPL1	15996	R-HSA-428535
R-HSA-9032845	Activated NTRK2 signals through CDK5	0	10	1	38	0.000679394	0.53712	0.910811	1	6	0.000457631			APPL1	15996	R-HSA-9033292
R-HSA-416700	Other semaphorin interactions	0	19	1	33	0.00129085	0.53712	0.910811	1	9	0.000686446			ATP6AP2	P21854	R-HSA-373748
R-HSA-212300	PRC2 methylates histones and DNA	1	44	0	3	0.00298933	0.544815	0.910811	4	4	0.000305087	H2AFZ				R-HSA-212263;R-HSA-212222;R-HSA-212269;R-HSA-212252
R-HSA-442720	CREB1 phosphorylation through the activation of Adenylate Cyclase	1	17	1	32	0.00115497	0.544815	0.910811	3	6	0.000457631	PRKAR2B	P31323	PRKAR2B	17489	R-HSA-111925;R-HSA-8951727;R-HSA-442715
R-HSA-2428933	SHC-related events triggered by IGF1R	0	16	1	33	0.00108703	0.544815	0.910811	1	5	0.000381359			APPL1	15996	R-HSA-5686318
R-HSA-9662834	CD163 mediating an anti-inflammatory response	0	14	1	34	0.000951152	0.544815	0.910811	1	9	0.000686446			MMP25	P09958	R-HSA-9662786
R-HSA-2408508	Metabolism of ingested SeMet, Sec, MeSec into H2Se	1	39	0	8	0.00264964	0.544815	0.910811	1	10	0.000762718	HNMT				R-HSA-2408544
R-HSA-72689	Formation of a pool of free 40S subunits	2	106	0	6	0.00720158	0.549596	0.910811	2	2	0.000152544	DENND2D;ENSBTAG00000037600				R-HSA-72673;R-HSA-72676
R-HSA-1368071	NR1D1 (REV-ERBA) represses gene expression	0	5	2	46	0.000339697	0.552383	0.910811	1	1	7.62718e-05			NRIP1;APPL1	O15379	R-HSA-5663252
R-HSA-8875555	MET activates RAP1 and RAC1	0	13	1	39	0.000883212	0.552383	0.910811	2	5	0.000381359			APPL1	15996	R-HSA-8875591;R-HSA-8875568
R-HSA-1358803	Downregulation of ERBB2:ERBB3 signaling	0	16	1	33	0.00108703	0.552383	0.910811	3	8	0.000610175			NBR1	P40818	R-HSA-1358791;R-HSA-1358797;R-HSA-1358795
R-HSA-1912420	Pre-NOTCH Processing in Golgi	0	23	1	25	0.00156261	0.552383	0.910811	2	8	0.000610175			MMP25	P09958	R-HSA-1912372;R-HSA-1912369
R-HSA-198693	AKT phosphorylates targets in the nucleus	0	12	1	37	0.000815273	0.552383	0.910811	1	4	0.000305087			BCL2	P22736	R-HSA-199863
R-HSA-73927	Depurination	1	46	0	2	0.00312521	0.552383	0.910811	4	19	0.00144916	H2AFZ				R-HSA-9629216;R-HSA-9629483;R-HSA-9629195;R-HSA-9629373
R-HSA-3000480	Scavenging by Class A Receptors	1	48	0	0	0.00326109	0.552383	0.910811	2	10	0.000762718	FTH1				R-HSA-2187266;R-HSA-2299677
R-HSA-9694786	Transcription of SARS-CoV-2 sgRNAs	0	13	1	36	0.000883212	0.552383	0.910811	1	5	0.000381359			APPL1	15996	R-HSA-9694476
R-HSA-389958	Cooperation of Prefoldin and TriC/CCT in actin and tubulin folding	2	37	1	75	0.00251376	0.554479	0.910811	4	6	0.000457631	TUBB2A	Q13885;Q9BVA1	APPL1	15996	R-HSA-389970;R-HSA-389954;R-HSA-389980;R-HSA-389961
R-HSA-72764	Eukaryotic Translation Termination	2	106	0	7	0.00720158	0.559325	0.910811	3	5	0.000381359	DENND2D;ENSBTAG00000037600				R-HSA-141671;R-HSA-141691;R-HSA-141673
R-HSA-9646399	Aggrephagy	2	47	0	69	0.00319315	0.559325	0.910811	4	15	0.00114408	TUBB2A				R-HSA-9646679;R-HSA-9646390;R-HSA-9646383;R-HSA-9646685
R-HSA-9656223	Signaling by RAF1 mutants	1	49	0	0	0.00332903	0.559825	0.910811	7	7	0.000533903	RAF1				R-HSA-9656211;R-HSA-9656209;R-HSA-9656215;R-HSA-9656214;R-HSA-9656213;R-HSA-9656212;R-HSA-9656207
R-HSA-8952158	RUNX3 regulates BCL2L11 (BIM) transcription	0	6	1	46	0.000407636	0.559825	0.910811	1	2	0.000152544			BCL2	O43521	R-HSA-8952232
R-HSA-8963901	Chylomicron remodeling	0	17	1	33	0.00115497	0.559825	0.910811	1	3	0.000228815			TMEM19	Q6Q788	R-HSA-174757
R-HSA-9018896	Biosynthesis of E-series 18(S)-resolvins	0	24	1	25	0.00163055	0.559825	0.910811	2	9	0.000686446			CCDC174	P09917	R-HSA-9018859;R-HSA-9018858
R-HSA-5696394	DNA Damage Recognition in GG-NER	1	40	0	12	0.00271758	0.559825	0.910811	1	5	0.000381359	INO80D				R-HSA-5691006
R-HSA-75035	Chk1/Chk2(Cds1) mediated inactivation of Cyclin B:Cdk1 complex	0	15	1	42	0.00101909	0.559825	0.910811	1	5	0.000381359			PPP2R5A	O96017	R-HSA-75809
R-HSA-9027604	Biosynthesis of electrophilic œâ-3 PUFA oxo-derivatives	0	29	1	20	0.00197024	0.559825	0.910811	3	20	0.00152544			CCDC174	P09917	R-HSA-9027624;R-HSA-9027628;R-HSA-9027633
R-HSA-3781860	Diseases associated with N-glycosylation of proteins	1	39	1	10	0.00264964	0.559825	0.910811	2	23	0.00175425	ALG12	Q9BV10	STOM	Q96AA3	R-HSA-4570573;R-HSA-4720497
R-HSA-9018682	Biosynthesis of maresins	0	29	1	20	0.00197024	0.559825	0.910811	1	13	0.000991534			CCDC174	P09917	R-HSA-9024997
R-HSA-164939	Nef mediated downregulation of CD28 cell surface expression	0	3	1	47	0.000203818	0.567144	0.910811	1	3	0.000228815			PTS	Q96CW1	R-HSA-167633
R-HSA-5656169	Termination of translesion DNA synthesis	1	35	0	18	0.00237788	0.567144	0.910811	2	9	0.000686446	USP10				R-HSA-5653766;R-HSA-5653770
R-HSA-549127	Organic cation transport	0	39	1	11	0.00264964	0.567144	0.910811	1	9	0.000686446			TAZ	Q01196	R-HSA-549241
R-HSA-199220	Vitamin B5 (pantothenate) metabolism	1	35	0	15	0.00237788	0.567144	0.910811	1	12	0.000915262	ENPP2				R-HSA-8938314
R-HSA-2408557	Selenocysteine synthesis	2	112	0	2	0.00760921	0.568903	0.910811	2	7	0.000533903	DENND2D;ENSBTAG00000037600				R-HSA-2408529;R-HSA-5333615
R-HSA-427389	ERCC6 (CSB) and EHMT2 (G9a) positively regulate rRNA expression	2	48	2	77	0.00326109	0.573636	0.910811	3	4	0.000305087	CBX3;H2AFZ	P0C0S5;Q13185	CBX3;KAT2B	Q96KQ7;Q13185	R-HSA-427383;R-HSA-427404;R-HSA-427336
R-HSA-9018676	Biosynthesis of D-series resolvins	0	27	1	24	0.00183436	0.574341	0.910811	4	11	0.00083899			CCDC174	P09917	R-HSA-9020264;R-HSA-9020282;R-HSA-9020255;R-HSA-9020277
R-HSA-1461957	Beta defensins	1	40	0	11	0.00271758	0.574341	0.910811	1	5	0.000381359	CCR6				R-HSA-1471338
R-HSA-171007	p38MAPK events	0	19	1	35	0.00129085	0.574341	0.910811	1	5	0.000381359			APPL1	15996	R-HSA-171026
R-HSA-8963693	Aspartate and asparagine metabolism	1	37	0	14	0.00251376	0.574341	0.910811	1	11	0.00083899	HOMEZ				R-HSA-372448
R-HSA-110329	Cleavage of the damaged pyrimidine	1	51	0	0	0.00346491	0.574341	0.910811	1	20	0.00152544	H2AFZ				R-HSA-9629497
R-HSA-75953	RNA Polymerase II Transcription Initiation	1	52	0	0	0.00353285	0.581419	0.910811	3	3	0.000228815	TSHZ1				R-HSA-75861;R-HSA-75864;R-HSA-75866
R-HSA-1963640	GRB2 events in ERBB2 signaling	0	21	1	33	0.00142673	0.581419	0.910811	2	4	0.000305087			APPL1	15996	R-HSA-1250498;R-HSA-1306972
R-HSA-74749	Signal attenuation	0	13	1	42	0.000883212	0.581419	0.910811	2	7	0.000533903			CEACAM1	P29353	R-HSA-5686074;R-HSA-74748
R-HSA-9025094	Biosynthesis of DPAn-3 SPMs	0	31	1	21	0.00210612	0.581419	0.910811	5	18	0.00137289			CCDC174	P09917	R-HSA-9025995;R-HSA-9025996;R-HSA-9025999;R-HSA-9026405;R-HSA-9026005
R-HSA-6802948	Signaling by high-kinase activity BRAF mutants	1	52	0	0	0.00353285	0.581419	0.910811	1	6	0.000457631	RAF1				R-HSA-6802912
R-HSA-1362409	Mitochondrial iron-sulfur cluster biogenesis	0	25	1	30	0.00169848	0.58838	0.910811	1	6	0.000457631			PDHX	Q8IWL3	R-HSA-8878815
R-HSA-1799339	SRP-dependent cotranslational protein targeting to membrane	2	119	0	0	0.00808479	0.592187	0.910811	5	5	0.000381359	DENND2D;ENSBTAG00000037600				R-HSA-1799326;R-HSA-1799330;R-HSA-1799329;R-HSA-1799335;R-HSA-1799332
R-HSA-5250924	B-WICH complex positively regulates rRNA expression	4	62	4	192	0.00421224	0.593069	0.910811	3	3	0.000228815	KAT2B;H2AFZ;POLR1B;TWISTNB	P0C0S5;Q9H9Y6;Q3B726;Q92831	NBR1;TOP1;KAT2B;ATXN7	Q92830;Q9NR30;P49841;Q09472	R-HSA-5250930;R-HSA-5250947;R-HSA-5250938
R-HSA-774815	Nucleosome assembly	1	54	0	0	0.00366873	0.595225	0.910811	2	4	0.000305087	H2AFZ				R-HSA-606287;R-HSA-606289
R-HSA-606279	Deposition of new CENPA-containing nucleosomes at the centromere	1	54	0	0	0.00366873	0.595225	0.910811	2	4	0.000305087	H2AFZ				R-HSA-606287;R-HSA-606289
R-HSA-1638074	Keratan sulfate/keratin metabolism	1	52	1	2	0.00353285	0.595225	0.910811	4	16	0.00122035	B4GALT4	O60513	STOM	O43916	R-HSA-2046175;R-HSA-2046298;R-HSA-2025723;R-HSA-2046265
R-HSA-392851	Prostacyclin signalling through prostacyclin receptor	0	23	1	33	0.00156261	0.595225	0.910811	1	4	0.000305087			APPL1	15996	R-HSA-392870
R-HSA-975956	Nonsense Mediated Decay (NMD) independent of the Exon Junction Complex (EJC)	2	101	0	23	0.00686188	0.601235	0.910811	1	1	7.62718e-05	DENND2D;ENSBTAG00000037600				R-HSA-927789
R-HSA-9682708	Transcription of SARS-CoV-1 sgRNAs	0	12	1	44	0.000815273	0.601957	0.910811	1	5	0.000381359			APPL1	15996	R-HSA-9684016
R-HSA-4641262	Disassembly of the destruction complex and recruitment of AXIN to the membrane	3	33	5	162	0.002242	0.602329	0.910811	6	7	0.000533903	AMER1;FZD1;PPP2R5A	Q15172;Q5JTC6;Q9UP38	NBR1;TAZ;AMER1;LZTFL1;TAZ	P25054;P49841;P35222	R-HSA-201685;R-HSA-3601585;R-HSA-5323526;R-HSA-201691;R-HSA-1504186;R-HSA-201677
R-HSA-156827	L13a-mediated translational silencing of Ceruloplasmin expression	2	120	0	2	0.00815273	0.605702	0.910811	2	3	0.000228815	DENND2D;ENSBTAG00000037600				R-HSA-156823;R-HSA-156826
R-HSA-9018683	Biosynthesis of DPA-derived SPMs	0	35	1	21	0.00237788	0.608577	0.910811	5	21	0.00160171			CCDC174	P09917	R-HSA-9025995;R-HSA-9025996;R-HSA-9025999;R-HSA-9026405;R-HSA-9026005
R-HSA-8963888	Chylomicron assembly	0	14	1	45	0.000951152	0.608577	0.910811	1	5	0.000381359			STOM	P02652	R-HSA-174741
R-HSA-8866423	VLDL assembly	0	9	1	48	0.000611455	0.608577	0.910811	1	5	0.000381359			LETMD1	P02654;P55056	R-HSA-8866321
R-HSA-927802	Nonsense-Mediated Decay (NMD)	3	124	0	79	0.00842449	0.609529	0.910811	5	6	0.000457631	DENND2D;TIFA;ENSBTAG00000037600				R-HSA-927836;R-HSA-927789;R-HSA-927832;R-HSA-927813;R-HSA-927889
R-HSA-975957	Nonsense Mediated Decay (NMD) enhanced by the Exon Junction Complex (EJC)	3	124	0	79	0.00842449	0.609529	0.910811	4	5	0.000381359	DENND2D;TIFA;ENSBTAG00000037600				R-HSA-927836;R-HSA-927832;R-HSA-927813;R-HSA-927889
R-HSA-6811436	COPI-independent Golgi-to-ER retrograde traffic	2	63	1	68	0.00428018	0.614523	0.910811	3	7	0.000533903	TUBB2A	Q13885;Q9BVA1	APPL1	15996	R-HSA-8849350;R-HSA-8849353;R-HSA-8850041
R-HSA-5334118	DNA methylation	1	36	1	25	0.00244582	0.615087	0.910811	7	7	0.000533903	H2AFZ	P0C0S5	NRIP1	P26358	R-HSA-5334097;R-HSA-5334160;R-HSA-5334099;R-HSA-5334179;R-HSA-5334164;R-HSA-5334151;R-HSA-5334152
R-HSA-73779	RNA Polymerase II Transcription Pre-Initiation And Promoter Opening	1	47	0	11	0.00319315	0.615087	0.910811	4	5	0.000381359	TSHZ1				R-HSA-109637;R-HSA-109639;R-HSA-75095;R-HSA-109638
R-HSA-180585	Vif-mediated degradation of APOBEC3G	1	56	0	2	0.00380461	0.615087	0.910811	3	4	0.000305087	CUL5				R-HSA-180603;R-HSA-180555;R-HSA-180540
R-HSA-380972	Energy dependent regulation of mTOR by LKB1-AMPK	1	36	0	25	0.00244582	0.615087	0.910811	2	7	0.000533903	RRAGB				R-HSA-447074;R-HSA-380979
R-HSA-5654704	SHC-mediated cascade:FGFR3	0	26	1	33	0.00176642	0.615087	0.910811	1	4	0.000305087			APPL1	15996	R-HSA-5654647
R-HSA-416572	Sema4D induced cell migration and growth-cone collapse	0	26	1	33	0.00176642	0.615087	0.910811	1	7	0.000533903			APPL1	15996	R-HSA-416588
R-HSA-6787639	GDP-fucose biosynthesis	0	21	1	37	0.00142673	0.615087	0.910811	1	7	0.000533903			APPL1	15996	R-HSA-6787533
R-HSA-9032500	Activated NTRK2 signals through FYN	0	11	1	49	0.000747333	0.615087	0.910811	1	7	0.000533903			APPL1	15996	R-HSA-9032798
R-HSA-983168	Antigen processing: Ubiquitination & Proteasome degradation	5	315	0	4	0.0214009	0.618017	0.910811	5	9	0.000686446	KLHL9;CUL5;FBXL19;UBE2E2;RBBP6				R-HSA-983147;R-HSA-983157;R-HSA-983156;R-HSA-983140;R-HSA-983152
R-HSA-190861	Gap junction assembly	2	41	1	88	0.00278552	0.618876	0.910811	6	16	0.00122035	TUBB2A	Q13885;Q9BVA1	TMEM19	P08034	R-HSA-190693;R-HSA-190520;R-HSA-190681;R-HSA-191737;R-HSA-190687;R-HSA-190877
R-HSA-442982	Ras activation upon Ca2+ influx through NMDA receptor	0	27	1	33	0.00183436	0.621489	0.910811	1	2	0.000152544			APPL1	15996	R-HSA-442732
R-HSA-5654719	SHC-mediated cascade:FGFR4	0	27	1	33	0.00183436	0.621489	0.910811	1	4	0.000305087			APPL1	15996	R-HSA-5654426
R-HSA-9018679	Biosynthesis of EPA-derived SPMs	0	33	1	25	0.002242	0.621489	0.910811	4	17	0.00129662			CCDC174	P09917	R-HSA-9018859;R-HSA-9018858;R-HSA-9018863;R-HSA-9018894
R-HSA-167044	Signalling to RAS	0	26	1	35	0.00176642	0.621489	0.910811	2	10	0.000762718			APPL1	15996	R-HSA-171026;R-HSA-5686071
R-HSA-8935964	RUNX1 regulates expression of components of tight junctions	0	8	1	50	0.000543515	0.621489	0.910811	1	6	0.000457631			TAZ	Q07157	R-HSA-8935972
R-HSA-5467337	APC truncation mutants have impaired AXIN binding	2	14	2	119	0.000951152	0.627469	0.910811	1	1	7.62718e-05	AMER1;PPP2R5A	Q15172;Q5JTC6	NBR1;AMER1	O15169;P49841	R-HSA-4791278
R-HSA-4839744	truncated APC mutants destabilize the destruction complex	2	14	2	119	0.000951152	0.627469	0.910811	1	2	0.000152544	AMER1;PPP2R5A	Q15172;Q5JTC6	NBR1;AMER1	O15169;P49841	R-HSA-4791278
R-HSA-9017802	Noncanonical activation of NOTCH3	0	8	1	52	0.000543515	0.627785	0.910811	1	2	0.000152544			USP10	P67809	R-HSA-9017797
R-HSA-5674499	Negative feedback regulation of MAPK pathway	1	8	2	56	0.000543515	0.633977	0.910811	2	3	0.000228815	RAF1	P04049	RAF1;RAF1	P04049;P15056	R-HSA-5675198;R-HSA-5675194
R-HSA-379716	Cytosolic tRNA aminoacylation	1	50	0	11	0.00339697	0.633977	0.910811	9	21	0.00160171	IARS				R-HSA-379893;R-HSA-379861;R-HSA-379974;R-HSA-379982;R-HSA-379865;R-HSA-379993;R-HSA-380008;R-HSA-379867;R-HSA-379994
R-HSA-5620916	VxPx cargo-targeting to cilium	0	25	1	37	0.00169848	0.633977	0.910811	2	10	0.000762718			APPL1	15996	R-HSA-5623508;R-HSA-5623521
R-HSA-975576	N-glycan antennae elongation in the medial/trans-Golgi	1	46	0	14	0.00312521	0.633977	0.910811	1	14	0.00106781	B4GALT4				R-HSA-975919
R-HSA-389513	CTLA4 inhibitory signaling	1	25	0	36	0.00169848	0.640066	0.910811	4	5	0.000381359	PPP2R5A				R-HSA-388833;R-HSA-389532;R-HSA-390329;R-HSA-388809
R-HSA-176417	Phosphorylation of Emi1	0	8	1	54	0.000543515	0.640066	0.910811	1	2	0.000152544			EPS15L1	P53350	R-HSA-174174
R-HSA-202040	G-protein activation	0	30	1	33	0.00203818	0.640066	0.910811	2	6	0.000457631			APPL1	15996	R-HSA-167415;R-HSA-167429
R-HSA-392170	ADP signalling through P2Y purinoceptor 12	0	30	1	33	0.00203818	0.640066	0.910811	1	4	0.000305087			APPL1	15996	R-HSA-392195
R-HSA-5654688	SHC-mediated cascade:FGFR1	0	30	1	33	0.00203818	0.640066	0.910811	1	4	0.000305087			APPL1	15996	R-HSA-5654600
R-HSA-2980767	Activation of NIMA Kinases NEK9, NEK6, NEK7	0	9	1	54	0.000611455	0.640066	0.910811	1	4	0.000305087			EPS15L1	P53350	R-HSA-2984226
R-HSA-399955	SEMA3A-Plexin repulsion signaling by inhibiting Integrin adhesion	0	19	1	44	0.00129085	0.640066	0.910811	1	8	0.000610175			APPL1	15996	R-HSA-399938
R-HSA-5250913	Positive epigenetic regulation of rRNA expression	5	80	5	266	0.00543515	0.64483	0.910811	6	7	0.000533903	KAT2B;CBX3;H2AFZ;POLR1B;TWISTNB	P0C0S5;Q13185;Q9H9Y6;Q3B726;Q92831	CBX3;NBR1;TOP1;KAT2B;ATXN7	Q96KQ7;Q13185;Q92830;Q9NR30;P49841;Q09472	R-HSA-427383;R-HSA-5250930;R-HSA-5250947;R-HSA-5250938;R-HSA-427404;R-HSA-427336
R-HSA-2132295	MHC class II antigen presentation	4	148	2	122	0.010055	0.644878	0.910811	24	26	0.00198307	TUBB2A;BLA-DQB;ENSBTAG00000038397	Q13885;Q9BVA1;P01911;P04440	ATP6AP2;APPL1	P27824;15996	R-HSA-2130336;R-HSA-2213248;R-HSA-8951498;R-HSA-8951500;R-HSA-2130500;R-HSA-2130725;R-HSA-2130504;R-HSA-2130378;R-HSA-2130731;R-HSA-2130349;R-HSA-2130478;R-HSA-2130640;R-HSA-2130641;R-HSA-2213235;R-HSA-2213236;R-HSA-2213239;R-HSA-2130486;R-HSA-2213241;R-HSA-2130393;R-HSA-8856157;R-HSA-2213243;R-HSA-2130619;R-HSA-2213244;R-HSA-2213246
R-HSA-167161	HIV Transcription Initiation	1	52	0	11	0.00353285	0.646054	0.910811	4	4	0.000305087	TSHZ1				R-HSA-167477;R-HSA-167130;R-HSA-167134;R-HSA-167118
R-HSA-68881	Mitotic Metaphase/Anaphase Transition	0	4	1	59	0.000271758	0.646054	0.910811	1	1	7.62718e-05			EPS15L1	P53350	R-HSA-163010
R-HSA-8849473	PTK6 Expression	1	10	0	53	0.000679394	0.646054	0.910811	2	3	0.000228815	NR3C1				R-HSA-8848804;R-HSA-8856930
R-HSA-167162	RNA Polymerase II HIV Promoter Escape	1	52	0	11	0.00353285	0.646054	0.910811	5	9	0.000686446	TSHZ1				R-HSA-167474;R-HSA-9613490;R-HSA-167121;R-HSA-9613498;R-HSA-167113
R-HSA-111995	phospho-PLA2 pathway	0	9	1	54	0.000611455	0.646054	0.910811	1	3	0.000228815			BCL2	P28482	R-HSA-111898
R-HSA-351200	Interconversion of polyamines	0	16	1	47	0.00108703	0.646054	0.910811	2	7	0.000533903			TEAD4	P21673	R-HSA-351207;R-HSA-351208
R-HSA-947581	Molybdenum cofactor biosynthesis	0	27	1	35	0.00183436	0.646054	0.910811	1	6	0.000457631			APPL1	15996	R-HSA-947535
R-HSA-2485179	Activation of the phototransduction cascade	0	20	1	44	0.00135879	0.646054	0.910811	1	8	0.000610175			APPL1	15996	R-HSA-2485180
R-HSA-9013973	TICAM1-dependent activation of IRF3/IRF7	0	14	1	52	0.000951152	0.646054	0.910811	1	9	0.000686446			ZSCAN4	Q13114	R-HSA-9013992
R-HSA-110328	Recognition and association of DNA glycosylase with site containing an affected pyrimidine	1	42	0	20	0.00285345	0.646054	0.910811	1	21	0.00160171	H2AFZ				R-HSA-9629372
R-HSA-156902	Peptide chain elongation	2	97	1	36	0.00659012	0.648293	0.910811	5	5	0.000381359	DENND2D;ENSBTAG00000037600	P62244;P50914	APPL1	15996	R-HSA-156930;R-HSA-156915;R-HSA-156912;R-HSA-156923;R-HSA-156907
R-HSA-1170546	Prolactin receptor signaling	1	18	0	46	0.00122291	0.651943	0.910811	12	14	0.00106781	TRMT12				R-HSA-1370500;R-HSA-976991;R-HSA-1671691;R-HSA-982810;R-HSA-1675473;R-HSA-1170539;R-HSA-1369080;R-HSA-1370505;R-HSA-1671687;R-HSA-1369114;R-HSA-1364043;R-HSA-1369115
R-HSA-73776	RNA Polymerase II Promoter Escape	1	53	0	11	0.00360079	0.651943	0.910811	4	7	0.000533903	TSHZ1				R-HSA-9613494;R-HSA-75850;R-HSA-9613497;R-HSA-75869
R-HSA-141430	Inactivation of APC/C via direct inhibition of the APC/C complex	0	21	2	55	0.00142673	0.651943	0.910811	1	2	0.000152544			LZTFL1;KAT2B	O43684;O60566	R-HSA-141437
R-HSA-141405	Inhibition of the proteolytic activity of APC/C required for the onset of anaphase by mitotic spindle checkpoint components	0	21	2	55	0.00142673	0.651943	0.910811	1	3	0.000228815			LZTFL1;KAT2B	O43684;O60566	R-HSA-141437
R-HSA-176187	Activation of ATR in response to replication stress	1	39	0	28	0.00264964	0.651943	0.910811	2	9	0.000686446	ORC4				R-HSA-176298;R-HSA-176318
R-HSA-400042	Adrenaline,noradrenaline inhibits insulin secretion	0	32	1	33	0.00217406	0.651943	0.910811	1	6	0.000457631			APPL1	15996	R-HSA-400092
R-HSA-5627117	RHO GTPases Activate ROCKs	0	26	1	38	0.00176642	0.651943	0.910811	1	7	0.000533903			RHOU	Q13153	R-HSA-419232
R-HSA-549132	Organic cation/anion/zwitterion transport	0	51	1	12	0.00346491	0.651943	0.910811	1	12	0.000915262			TAZ	Q01196	R-HSA-549241
R-HSA-400685	Sema4D in semaphorin signaling	0	32	1	33	0.00217406	0.651943	0.910811	1	13	0.000991534			APPL1	15996	R-HSA-416588
R-HSA-111931	PKA-mediated phosphorylation of CREB	1	26	1	42	0.00176642	0.657734	0.910811	4	7	0.000533903	PRKAR2B	P31323	PRKAR2B	P13861;17489	R-HSA-111925;R-HSA-8951727;R-HSA-111930;R-HSA-9668558
R-HSA-5654699	SHC-mediated cascade:FGFR2	0	33	1	33	0.002242	0.657734	0.910811	1	4	0.000305087			APPL1	15996	R-HSA-5654402
R-HSA-428930	Thromboxane signalling through TP receptor	0	29	1	37	0.00197024	0.657734	0.910811	2	8	0.000610175			APPL1	15996	R-HSA-428917;R-HSA-428750
R-HSA-399956	CRMPs in Sema3A signaling	0	18	1	46	0.00122291	0.657734	0.910811	1	5	0.000381359			NBR1	P49841	R-HSA-399951
R-HSA-450520	HuR (ELAVL1) binds and stabilizes mRNA	1	12	2	54	0.000815273	0.663428	0.910811	6	7	0.000533903	ENPP2	ENST00000427067	TOP1;GAP43	Q05655;Q15717	R-HSA-450550;R-HSA-450533;R-HSA-450595;R-HSA-450494;R-HSA-517674;R-HSA-517705
R-HSA-68962	Activation of the pre-replicative complex	1	36	0	38	0.00244582	0.663428	0.910811	7	9	0.000686446	ORC4				R-HSA-68960;R-HSA-68914;R-HSA-68917;R-HSA-68916;R-HSA-68919;R-HSA-68918;R-HSA-68940
R-HSA-76042	RNA Polymerase II Transcription Initiation And Promoter Clearance	1	55	0	11	0.00373667	0.663428	0.910811	8	11	0.00083899	TSHZ1				R-HSA-75861;R-HSA-9613494;R-HSA-75864;R-HSA-75866;R-HSA-75850;R-HSA-9613497;R-HSA-75869;R-HSA-75949
R-HSA-8939246	RUNX1 regulates transcription of genes involved in differentiation of myeloid cells	0	11	3	55	0.000747333	0.663428	0.910811	2	7	0.000533903			ALCAM;NCR3;KAT2B	P17931;Q92793	R-HSA-8938382;R-HSA-8938231
R-HSA-8963889	Assembly of active LPL and LIPC lipase complexes	1	30	0	35	0.00203818	0.663428	0.910811	3	12	0.000915262	CREB3L3				R-HSA-6784622;R-HSA-6784620;R-HSA-6784648
R-HSA-3928663	EPHA-mediated growth cone collapse	0	33	1	34	0.002242	0.663428	0.910811	1	4	0.000305087			APPL1	15996	R-HSA-3928651
R-HSA-419037	NCAM1 interactions	0	44	1	22	0.00298933	0.663428	0.910811	1	10	0.000762718			ATXN7	O00468	R-HSA-375155
R-HSA-5674135	MAP2K and MAPK activation	1	66	0	0	0.004484	0.669029	0.910811	10	12	0.000915262	RAF1				R-HSA-9657603;R-HSA-5674132;R-HSA-5672980;R-HSA-5672978;R-HSA-5674130;R-HSA-9657606;R-HSA-5672972;R-HSA-9657608;R-HSA-5672973;R-HSA-9657599
R-HSA-8964315	G beta:gamma signalling through BTK	0	19	1	48	0.00129085	0.669029	0.910811	2	3	0.000228815			IBTK	Q06187	R-HSA-8964317;R-HSA-8964241
R-HSA-68827	CDT1 association with the CDC6:ORC:origin complex	1	59	0	9	0.00400842	0.669029	0.910811	1	3	0.000228815	ORC4				R-HSA-68826
R-HSA-179812	GRB2 events in EGFR signaling	0	16	1	54	0.00108703	0.669029	0.910811	1	3	0.000228815			APPL1	15996	R-HSA-177938
R-HSA-167590	Nef Mediated CD4 Down-regulation	0	10	1	58	0.000679394	0.669029	0.910811	1	5	0.000381359			NR3C1	P06239	R-HSA-167566
R-HSA-5467348	Truncations of AMER1 destabilize the destruction complex	2	14	2	130	0.000951152	0.672053	0.910811	1	1	7.62718e-05	AMER1;PPP2R5A	Q15172;Q5JTC6	NBR1;AMER1	P25054;O15169;P49841	R-HSA-4839746
R-HSA-111933	Calmodulin induced events	2	43	3	99	0.00292139	0.672053	0.910811	9	23	0.00175425	PRKAR2B;EBF3	Q96RR4;P31323	HOMEZ;PRKAR2B;HMG20A	P52292;P13861;17489	R-HSA-111955;R-HSA-111925;R-HSA-9619127;R-HSA-9619125;R-HSA-8951727;R-HSA-442749;R-HSA-112282;R-HSA-111930;R-HSA-9668558
R-HSA-73856	RNA Polymerase II Transcription Termination	1	67	0	0	0.00455194	0.674536	0.910811	1	4	0.000305087	TIFA				R-HSA-72180
R-HSA-1474151	Tetrahydrobiopterin (BH4) synthesis, recycling, salvage and regulation	1	37	1	30	0.00251376	0.674536	0.910811	3	16	0.00122035	PTS	Q03393	APPL1	15996	R-HSA-1474146;R-HSA-1475422;R-HSA-1474184
R-HSA-72702	Ribosomal scanning and start codon recognition	1	64	0	8	0.00434812	0.679952	0.910811	2	2	0.000152544	ENSBTAG00000037600				R-HSA-72697;R-HSA-72621
R-HSA-6807004	Negative regulation of MET activity	0	25	1	48	0.00169848	0.679952	0.910811	1	10	0.000762718			NBR1	P40818	R-HSA-8875443
R-HSA-1445148	Translocation of SLC2A4 (GLUT4) to the plasma membrane	3	79	1	137	0.00536721	0.68289	0.910811	6	15	0.00114408	TUBB2A;TBC1D4	Q13885;Q9BVA1;O60343	APPL1	15996	R-HSA-1445143;R-HSA-2316347;R-HSA-1445149;R-HSA-2255342;R-HSA-2255343;R-HSA-1445144
R-HSA-5620924	Intraflagellar transport	2	56	1	108	0.00380461	0.683437	0.910811	7	12	0.000915262	TUBB2A	Q13885;Q9BVA1	STOM	Q92973	R-HSA-5624949;R-HSA-5624951;R-HSA-5625424;R-HSA-5625426;R-HSA-5625421;R-HSA-5624952;R-HSA-5625416
R-HSA-72187	mRNA 3'-end processing	1	58	0	20	0.00394049	0.685278	0.910811	3	3	0.000228815	TIFA				R-HSA-8849157;R-HSA-72180;R-HSA-72185
R-HSA-9649948	Signaling downstream of RAS mutants	1	54	1	16	0.00366873	0.690516	0.910811	7	7	0.000533903	RAF1	P04049	STOM	P35232	R-HSA-6803233;R-HSA-6802926;R-HSA-6802925;R-HSA-6802924;R-HSA-6802908;R-HSA-6802922;R-HSA-6803240
R-HSA-6802946	Signaling by moderate kinase activity BRAF mutants	1	54	1	16	0.00366873	0.690516	0.910811	7	7	0.000533903	RAF1	P04049	STOM	P35232	R-HSA-6802919;R-HSA-6802916;R-HSA-6802915;R-HSA-6802914;R-HSA-6803230;R-HSA-8936676;R-HSA-6802921
R-HSA-6802949	Signaling by RAS mutants	1	54	1	16	0.00366873	0.690516	0.910811	7	9	0.000686446	RAF1	P04049	STOM	P35232	R-HSA-6803233;R-HSA-6802926;R-HSA-6802925;R-HSA-6802924;R-HSA-6802908;R-HSA-6802922;R-HSA-6803240
R-HSA-162658	Golgi Cisternae Pericentriolar Stack Reorganization	0	17	1	54	0.00115497	0.690516	0.910811	1	6	0.000457631			EPS15L1	P53350	R-HSA-2172194
R-HSA-1592389	Activation of Matrix Metalloproteinases	1	35	2	41	0.00237788	0.690516	0.910811	4	27	0.00205934	MMP25	Q9NPA2	MMP25;STOM	P09958;P50281	R-HSA-1592349;R-HSA-1605825;R-HSA-1602466;R-HSA-1602484
R-HSA-8956321	Nucleotide salvage	1	68	0	2	0.00461988	0.690516	0.910811	1	21	0.00160171	CDA				R-HSA-73608
R-HSA-111997	CaM pathway	2	43	3	105	0.00292139	0.694497	0.910811	9	24	0.00183052	PRKAR2B;EBF3	Q96RR4;P31323	HOMEZ;PRKAR2B;HMG20A	P52292;P13861;17489	R-HSA-111955;R-HSA-111925;R-HSA-9619127;R-HSA-9619125;R-HSA-8951727;R-HSA-442749;R-HSA-112282;R-HSA-111930;R-HSA-9668558
R-HSA-190828	Gap junction trafficking	2	52	1	98	0.00353285	0.694497	0.910811	6	20	0.00152544	TUBB2A	Q13885;Q9BVA1	TMEM19	P08034	R-HSA-190693;R-HSA-190520;R-HSA-190681;R-HSA-191737;R-HSA-190687;R-HSA-190877
R-HSA-171306	Packaging Of Telomere Ends	1	34	0	41	0.00230994	0.695667	0.910811	2	2	0.000152544	H2AFZ				R-HSA-181450;R-HSA-176700
R-HSA-6802955	Paradoxical activation of RAF signaling by kinase inactive BRAF	1	55	1	16	0.00373667	0.695667	0.910811	7	7	0.000533903	RAF1	P04049	STOM	P35232	R-HSA-6802918;R-HSA-8936731;R-HSA-6803234;R-HSA-6802943;R-HSA-6802942;R-HSA-6802941;R-HSA-6802937
R-HSA-8939256	RUNX1 regulates transcription of genes involved in WNT signaling	0	9	1	63	0.000611455	0.695667	0.910811	1	4	0.000305087			AMER1	O15169	R-HSA-8932076
R-HSA-8964539	Glutamate and glutamine metabolism	0	40	1	31	0.00271758	0.695667	0.910811	2	14	0.00106781			APPL1	15996	R-HSA-70600;R-HSA-70589
R-HSA-1461973	Defensins	1	51	0	22	0.00346491	0.695667	0.910811	1	19	0.00144916	CCR6				R-HSA-1471338
R-HSA-73928	Depyrimidination	1	51	0	20	0.00346491	0.695667	0.910811	2	41	0.00312715	H2AFZ				R-HSA-9629497;R-HSA-9629372
R-HSA-112411	MAPK1 (ERK2) activation	0	12	2	61	0.000815273	0.700732	0.910811	2	3	0.000228815			RAF1;BCL2	P36507;P28482	R-HSA-109858;R-HSA-109864
R-HSA-379398	Enzymatic degradation of Dopamine by monoamine oxidase	0	12	1	60	0.000815273	0.700732	0.910811	1	2	0.000152544			SLC48A1	P21964	R-HSA-379464
R-HSA-1483148	Synthesis of PG	0	21	1	51	0.00142673	0.700732	0.910811	1	5	0.000381359			RNF122	O95674	R-HSA-1483165
R-HSA-917977	Transferrin endocytosis and recycling	0	39	2	34	0.00264964	0.700732	0.910811	2	11	0.00083899			ATP6AP2;GAST	P02787;Q15904	R-HSA-917839;R-HSA-5252133
R-HSA-8856828	Clathrin-mediated endocytosis	4	162	1	137	0.0110062	0.705193	0.910811	20	35	0.00266951	DPH1;EPS15L1;IL7R;SLC2A8	Q9NY64;P16871;Q9UBC2;Q9UMX0	CUL5	Q15843	R-HSA-8868071;R-HSA-8866279;R-HSA-8868230;R-HSA-8866277;R-HSA-8866275;R-HSA-8863727;R-HSA-8867756;R-HSA-8868236;R-HSA-8863723;R-HSA-8868651;R-HSA-8867754;R-HSA-8868072;R-HSA-8868648;R-HSA-8868661;R-HSA-8868660;R-HSA-8868659;R-HSA-8868658;R-HSA-8869438;R-HSA-8871194;R-HSA-8871193
R-HSA-176412	Phosphorylation of the APC/C	0	20	1	54	0.00135879	0.705714	0.910811	1	2	0.000152544			EPS15L1	P53350	R-HSA-174119
R-HSA-6802952	Signaling by BRAF and RAF fusions	1	73	0	0	0.00495958	0.705714	0.910811	2	5	0.000381359	RAF1				R-HSA-6802934;R-HSA-6802927
R-HSA-913709	O-linked glycosylation of mucins	1	73	0	0	0.00495958	0.705714	0.910811	1	17	0.00129662	GALNT6				R-HSA-913675
R-HSA-8876198	RAB GEFs exchange GTP for GDP on RABs	2	94	1	57	0.0063863	0.708746	0.910811	18	21	0.00160171	DENND2D;DENND4B	Q9H6A0;O75064	APPL1	15996	R-HSA-8876615;R-HSA-8876454;R-HSA-8876837;R-HSA-8877475;R-HSA-8876193;R-HSA-8877760;R-HSA-8877998;R-HSA-8877612;R-HSA-8877451;R-HSA-8876616;R-HSA-8875318;R-HSA-8877813;R-HSA-8876191;R-HSA-8877311;R-HSA-8876190;R-HSA-8876188;R-HSA-8877308;R-HSA-8875320
R-HSA-438064	Post NMDA receptor activation events	4	96	4	198	0.00652218	0.710291	0.910811	13	39	0.0029746	TUBB2A;PRKAR2B;EBF3	Q13885;Q96RR4;Q9BVA1;P31323	HOMEZ;PRKAR2B;APPL1;HMG20A	P52292;15996;17489	R-HSA-9619478;R-HSA-9619542;R-HSA-9619127;R-HSA-9619125;R-HSA-8951727;R-HSA-9619355;R-HSA-9619803;R-HSA-442732;R-HSA-111925;R-HSA-9619367;R-HSA-442749;R-HSA-112282;R-HSA-442715
R-HSA-211733	Regulation of activated PAK-2p34 by proteasome mediated degradation	0	50	1	25	0.00339697	0.710612	0.910811	2	2	0.000152544			RAF1	Q13177	R-HSA-211715;R-HSA-211734
R-HSA-392154	Nitric oxide stimulates guanylate cyclase	0	41	1	33	0.00278552	0.710612	0.910811	1	7	0.000533903			APPL1	15996	R-HSA-392152
R-HSA-5632987	Defective Mismatch Repair Associated With PMS2	0	2	1	74	0.000135879	0.71543	0.910811	1	1	7.62718e-05			CDKL5	P40692	R-HSA-5632958
R-HSA-937042	IRAK2 mediated activation of TAK1 complex	0	12	1	69	0.000815273	0.71543	0.910811	1	5	0.000381359			TIFA	Q9Y4K3	R-HSA-936963
R-HSA-1442490	Collagen degradation	0	69	1	8	0.00468782	0.71543	0.910811	2	34	0.00259324			MMP25	P09958	R-HSA-2172405;R-HSA-2471842
R-HSA-437239	Recycling pathway of L1	2	55	2	104	0.00373667	0.719065	0.910811	4	14	0.00106781	TUBB2A	Q13885;Q9BVA1	APPL1;BCL2	P28482;15996	R-HSA-445079;R-HSA-555065;R-HSA-445077;R-HSA-445071
R-HSA-379397	Enzymatic degradation of dopamine by COMT	0	16	1	60	0.00108703	0.720167	0.910811	2	4	0.000305087			SLC48A1	P21964	R-HSA-9679775;R-HSA-379387
R-HSA-110056	MAPK3 (ERK1) activation	0	13	1	65	0.000883212	0.720167	0.910811	2	4	0.000305087			RAF1	Q02750	R-HSA-109857;R-HSA-109863
R-HSA-68949	Orc1 removal from chromatin	1	73	1	10	0.00495958	0.724826	0.910811	4	4	0.000305087	ORC4	O43929	ORC4	Q13415	R-HSA-68944;R-HSA-68947;R-HSA-68946;R-HSA-68948
R-HSA-8854518	AURKA Activation by TPX2	1	74	0	6	0.00502752	0.724826	0.910811	2	2	0.000152544	PRKAR2B				R-HSA-8853405;R-HSA-8853419
R-HSA-9645460	Alpha-protein kinase 1 signaling pathway	1	14	1	69	0.000951152	0.724826	0.910811	9	10	0.000762718	TIFA	Q96CG3	TIFA	Q9Y4K3	R-HSA-9645442;R-HSA-9645394;R-HSA-9645520;R-HSA-9645414;R-HSA-9645524;R-HSA-9645481;R-HSA-9645535;R-HSA-9645406;R-HSA-9645501
R-HSA-2995383	Initiation of Nuclear Envelope (NE) Reformation	0	27	3	51	0.00183436	0.724826	0.910811	3	7	0.000533903			CBX3;STOM;KAT2B	Q8IXJ6;Q14974;Q14739	R-HSA-9624800;R-HSA-9667952;R-HSA-9624798
R-HSA-9014325	TICAM1,TRAF6-dependent induction of TAK1 complex	0	13	1	69	0.000883212	0.724826	0.910811	1	6	0.000457631			TIFA	Q9Y4K3	R-HSA-177694
R-HSA-157858	Gap junction trafficking and regulation	2	56	2	107	0.00380461	0.729076	0.910811	7	24	0.00183052	TUBB2A	Q13885;Q9BVA1	TAZ;TMEM19	Q07157;P08034	R-HSA-190693;R-HSA-190520;R-HSA-190681;R-HSA-191737;R-HSA-190687;R-HSA-190541;R-HSA-190877
R-HSA-442729	CREB1 phosphorylation through the activation of CaMKII/CaMKK/CaMKIV cascasde	1	11	2	68	0.000747333	0.729407	0.910811	4	10	0.000762718	EBF3	Q96RR4	HOMEZ;HMG20A	P52292	R-HSA-9619127;R-HSA-9619125;R-HSA-442749;R-HSA-112282
R-HSA-6811438	Intra-Golgi traffic	1	48	1	33	0.00326109	0.729407	0.910811	3	10	0.000762718	PCDH7	Q15438	CREB3L3	Q13190	R-HSA-8847638;R-HSA-8847883;R-HSA-8847880
R-HSA-113510	E2F mediated regulation of DNA replication	1	24	0	58	0.00163055	0.729407	0.910811	1	4	0.000305087	ORC4				R-HSA-113638
R-HSA-1187000	Fertilization	1	31	0	47	0.00210612	0.729407	0.910811	1	9	0.000686446	SPAM1				R-HSA-2534346
R-HSA-73762	RNA Polymerase I Transcription Initiation	3	50	2	189	0.00339697	0.729479	0.910811	4	6	0.000457631	KAT2B;POLR1B;TWISTNB	Q9H9Y6;Q3B726;Q92831	TWISTNB;POLR1B	O95602	R-HSA-73865;R-HSA-73736;R-HSA-73757;R-HSA-73758
R-HSA-6803529	FGFR2 alternative splicing	0	28	1	54	0.0019023	0.733912	0.910811	1	4	0.000305087			TOP1	P09651	R-HSA-6803523
R-HSA-170968	Frs2-mediated activation	0	17	1	66	0.00115497	0.733912	0.910811	1	13	0.000991534			APPL1	15996	R-HSA-170979
R-HSA-211981	Xenobiotics	1	75	0	4	0.00509545	0.733912	0.910811	1	22	0.00167798	AHR				R-HSA-76472
R-HSA-5675221	Negative regulation of MAPK pathway	2	49	2	124	0.00332903	0.73558	0.910811	6	17	0.00129662	PPP2R5A;RAF1	P04049;Q15172	RAF1;RAF1	P04049;P30086;P15056;Q6TCH7	R-HSA-5675431;R-HSA-5675198;R-HSA-5674140;R-HSA-5675194;R-HSA-5675433;R-HSA-5675417
R-HSA-192905	vRNP Assembly	0	14	2	71	0.000951152	0.738343	0.910811	1	2	0.000152544			NR3C1;RAF1	P07900	R-HSA-192830
R-HSA-111932	CaMK IV-mediated phosphorylation of CREB	1	13	2	68	0.000883212	0.738343	0.910811	4	13	0.000991534	EBF3	Q96RR4	HOMEZ;HMG20A	P52292	R-HSA-9619127;R-HSA-9619125;R-HSA-442749;R-HSA-112282
R-HSA-8939245	RUNX1 regulates transcription of genes involved in BCR signaling	0	7	1	74	0.000475576	0.738343	0.910811	1	4	0.000305087			SAE1	Q02548	R-HSA-8938951
R-HSA-75892	Platelet Adhesion to exposed collagen	0	16	1	69	0.00108703	0.738343	0.910811	1	6	0.000457631			PAG1	P07948;P06241	R-HSA-432295
R-HSA-918233	TRAF3-dependent IRF activation pathway	0	17	1	64	0.00115497	0.738343	0.910811	1	9	0.000686446			ZSCAN4	Q13114	R-HSA-918227
R-HSA-71064	Lysine catabolism	0	44	1	38	0.00298933	0.738343	0.910811	1	13	0.000991534			APPL1	15996	R-HSA-6788611
R-HSA-72706	GTP hydrolysis and joining of the 60S ribosomal subunit	2	120	0	47	0.00815273	0.738783	0.910811	3	3	0.000228815	DENND2D;ENSBTAG00000037600				R-HSA-72672;R-HSA-72619;R-HSA-72671
R-HSA-912631	Regulation of signaling by CBL	0	24	1	64	0.00163055	0.7427	0.910811	4	7	0.000533903			APPL1	P22681	R-HSA-879917;R-HSA-912724;R-HSA-912727;R-HSA-912790
R-HSA-1368082	RORA activates gene expression	0	25	1	56	0.00169848	0.7427	0.910811	2	4	0.000305087			KAT2B	Q09472	R-HSA-5663264;R-HSA-5663293
R-HSA-446343	Localization of the PINCH-ILK-PARVIN complex to focal adhesions	0	4	1	80	0.000271758	0.7427	0.910811	1	2	0.000152544			RAF1	Q13418	R-HSA-432897
R-HSA-177504	Retrograde neurotrophin signalling	0	18	1	68	0.00122291	0.7427	0.910811	1	3	0.000228815			APPL1	15996	R-HSA-177501
R-HSA-975163	IRAK2 mediated activation of TAK1 complex upon TLR7/8 or 9 stimulation	0	18	1	69	0.00122291	0.7427	0.910811	1	5	0.000381359			TIFA	Q9Y4K3	R-HSA-975185
R-HSA-169893	Prolonged ERK activation events	0	20	1	66	0.00135879	0.7427	0.910811	2	19	0.00144916			APPL1	15996	R-HSA-170979;R-HSA-169904
R-HSA-9694676	Translation of Replicase and Assembly of the Replication Transcription Complex	1	24	1	58	0.00163055	0.7427	0.910811	2	29	0.00221188	PIK3R4	Q99570	NBR1	Q9GZQ8	R-HSA-9694580;R-HSA-9698265
R-HSA-6803207	TP53 Regulates Transcription of Caspase Activators and Caspases	0	20	1	67	0.00135879	0.7427	0.910811	1	17	0.00129662			TIRAP	P29466	R-HSA-6798081
R-HSA-937072	TRAF6-mediated induction of TAK1 complex within TLR4 complex	0	19	1	69	0.00129085	0.746984	0.910811	1	6	0.000457631			TIFA	Q9Y4K3	R-HSA-936985
R-HSA-427413	NoRC negatively regulates rRNA expression	3	80	4	167	0.00543515	0.750681	0.910811	5	7	0.000533903	H2AFZ;POLR1B;TWISTNB	P0C0S5;Q9H9Y6;Q3B726	NRIP1;ELMSAN1;APPL1;HMG20A	Q9UBC3;Q13547;Q92769;P26358	R-HSA-427366;R-HSA-427409;R-HSA-5227490;R-HSA-433672;R-HSA-427337
R-HSA-5362517	Signaling by Retinoic Acid	1	72	0	11	0.00489164	0.751198	0.910811	1	21	0.00160171	PDHX				R-HSA-203946
R-HSA-983189	Kinesins	2	68	1	98	0.00461988	0.751263	0.910811	3	14	0.00106781	TUBB2A	Q13885;Q9BVA1	NUF2	Q02224	R-HSA-983259;R-HSA-983266;R-HSA-984689
R-HSA-72695	Formation of the ternary complex, and subsequently, the 43S complex	1	54	1	30	0.00366873	0.755341	0.910811	3	3	0.000228815	ENSBTAG00000037600	P62244	APPL1	15996	R-HSA-72691;R-HSA-72663;R-HSA-72669
R-HSA-180336	SHC1 events in EGFR signaling	0	19	2	70	0.00129085	0.755341	0.910811	2	4	0.000305087			APPL1;CEACAM1	P29353;15996	R-HSA-177925;R-HSA-177945
R-HSA-68884	Mitotic Telophase/Cytokinesis	0	15	1	77	0.00101909	0.755341	0.910811	2	4	0.000305087			EPS15L1	P53350	R-HSA-156723;R-HSA-156673
R-HSA-727802	Transport of nucleotide sugars	0	22	1	62	0.00149467	0.755341	0.910811	2	10	0.000762718			STOM	Q969S0	R-HSA-742354;R-HSA-742373
R-HSA-2022377	Metabolism of Angiotensinogen to Angiotensins	1	48	0	37	0.00326109	0.755341	0.910811	2	20	0.00152544	ATP6AP2				R-HSA-2065357;R-HSA-2022403
R-HSA-73929	Base-Excision Repair, AP Site Formation	1	62	0	22	0.00421224	0.755341	0.910811	6	62	0.00472885	H2AFZ				R-HSA-9629216;R-HSA-9629483;R-HSA-9629195;R-HSA-9629497;R-HSA-9629372;R-HSA-9629373
R-HSA-168316	Assembly of Viral Components at the Budding Site	0	7	1	80	0.000475576	0.755341	0.910811	1	17	0.00129662			ATP6AP2	P27824	R-HSA-169921
R-HSA-9029558	NR1H2 & NR1H3 regulate gene expression linked to lipogenesis	1	17	2	68	0.00115497	0.759416	0.910811	6	8	0.000610175	NRIP1	P48552	STOM;MARCH5	O00767	R-HSA-9605056;R-HSA-9028525;R-HSA-9605063;R-HSA-9605060;R-HSA-9028526;R-HSA-9028533
R-HSA-169911	Regulation of Apoptosis	0	54	1	32	0.00366873	0.759416	0.910811	3	5	0.000381359			RAF1	Q13177	R-HSA-211715;R-HSA-211734;R-HSA-211716
R-HSA-9027284	Erythropoietin activates RAS	0	19	2	70	0.00129085	0.759416	0.910811	2	8	0.000610175			APPL1;CEACAM1	P29353;15996	R-HSA-9027274;R-HSA-9029158
R-HSA-9694614	Attachment and Entry	0	26	1	63	0.00176642	0.759416	0.910811	2	12	0.000915262			MMP25	P09958	R-HSA-9699007;R-HSA-9698988
R-HSA-418592	ADP signalling through P2Y purinoceptor 1	0	29	1	58	0.00197024	0.759416	0.910811	1	7	0.000533903			APPL1	15996	R-HSA-418579
R-HSA-71403	Citric acid cycle (TCA cycle)	0	50	1	37	0.00339697	0.759416	0.910811	1	17	0.00129662			APPL1	15996	R-HSA-71775
R-HSA-141444	Amplification of signal from unattached kinetochores via a MAD2 inhibitory signal	2	94	0	77	0.0063863	0.763228	0.910811	4	4	0.000305087	NUF2;PPP2R5A				R-HSA-141409;R-HSA-141431;R-HSA-141422;R-HSA-141439
R-HSA-141424	Amplification of signal from the kinetochores	2	94	0	77	0.0063863	0.763228	0.910811	4	4	0.000305087	NUF2;PPP2R5A				R-HSA-141409;R-HSA-141431;R-HSA-141422;R-HSA-141439
R-HSA-9683686	Maturation of spike protein	0	18	1	70	0.00122291	0.763423	0.910811	1	8	0.000610175			ATP6AP2	P27824	R-HSA-9683772
R-HSA-9679504	Translation of Replicase and Assembly of the Replication Transcription Complex	1	24	1	66	0.00163055	0.763423	0.910811	3	30	0.00228815	PIK3R4	Q99570	NBR1	Q9GZQ8	R-HSA-9687121;R-HSA-9687109;R-HSA-9687435
R-HSA-73817	Purine ribonucleoside monophosphate biosynthesis	0	52	1	36	0.00353285	0.763423	0.910811	1	18	0.00137289			APPL1	15996	R-HSA-111524
R-HSA-198745	Signalling to STAT3	0	5	2	83	0.000339697	0.767363	0.910811	1	1	7.62718e-05			CA8;PAG1	P40763	R-HSA-198732
R-HSA-8875791	MET activates STAT3	0	5	2	83	0.000339697	0.767363	0.910811	3	4	0.000305087			CA8;PAG1	P40763	R-HSA-2730595;R-HSA-8875817;R-HSA-8875816
R-HSA-114452	Activation of BH3-only proteins	1	36	3	63	0.00244582	0.767363	0.910811	13	19	0.00144916	BCL2	P10415	BCL2;RAF1;BCL2	O43521;Q13794;Q9BXH1;P55957;Q92934	R-HSA-139906;R-HSA-139905;R-HSA-139914;R-HSA-198347;R-HSA-139913;R-HSA-139918;R-HSA-139919;R-HSA-140214;R-HSA-139899;R-HSA-140216;R-HSA-139897;R-HSA-140217;R-HSA-140221
R-HSA-1250347	SHC1 events in ERBB4 signaling	0	21	2	70	0.00142673	0.767363	0.910811	2	4	0.000305087			APPL1;CEACAM1	P29353;15996	R-HSA-1250357;R-HSA-1250383
R-HSA-68867	Assembly of the pre-replicative complex	1	68	1	30	0.00461988	0.771238	0.910811	9	12	0.000915262	ORC4	O43929	ORC4	Q13415;Q9UBD5;Q9Y5N6;O43913	R-HSA-68849;R-HSA-68688;R-HSA-68611;R-HSA-68595;R-HSA-68610;R-HSA-68615;R-HSA-68603;R-HSA-68826;R-HSA-176973
R-HSA-70268	Pyruvate metabolism	1	57	1	33	0.00387255	0.771238	0.910811	4	15	0.00114408	PDHX	O00330	STOM	P21796	R-HSA-71397;R-HSA-203946;R-HSA-204169;R-HSA-9012374
R-HSA-8948747	Regulation of PTEN localization	0	10	1	80	0.000679394	0.771238	0.910811	1	4	0.000305087			ANKS1A	Q93009	R-HSA-6807118
R-HSA-442742	CREB1 phosphorylation through NMDA receptor-mediated activation of RAS signaling	0	39	1	52	0.00264964	0.771238	0.910811	1	7	0.000533903			APPL1	15996	R-HSA-442732
R-HSA-205043	NRIF signals cell death from the nucleus	0	18	1	73	0.00122291	0.771238	0.910811	1	7	0.000533903			NBR1	Q13501	R-HSA-205008
R-HSA-190704	Oligomerization of connexins into connexons	0	3	1	88	0.000203818	0.775049	0.910811	2	3	0.000228815			TMEM19	P08034	R-HSA-190681;R-HSA-190687
R-HSA-379401	Dopamine clearance from the synaptic cleft	0	20	1	69	0.00135879	0.775049	0.910811	3	7	0.000533903			SLC48A1	P21964	R-HSA-9679775;R-HSA-379464;R-HSA-379387
R-HSA-193692	Regulated proteolysis of p75NTR	0	12	1	78	0.000815273	0.775049	0.910811	1	5	0.000381359			TIFA	Q9Y4K3	R-HSA-193700
R-HSA-447041	CHL1 interactions	0	10	1	80	0.000679394	0.775049	0.910811	1	5	0.000381359			DPH1	P11142	R-HSA-445087
R-HSA-2197563	NOTCH2 intracellular domain regulates transcription	0	16	1	76	0.00108703	0.775049	0.910811	1	9	0.000686446			KAT2B	Q09472	R-HSA-2976563
R-HSA-211976	Endogenous sterols	1	70	0	19	0.00475576	0.775049	0.910811	1	18	0.00137289	AHR				R-HSA-211951
R-HSA-72649	Translation initiation complex formation	1	62	0	32	0.00421224	0.778796	0.910811	2	2	0.000152544	ENSBTAG00000037600				R-HSA-156808;R-HSA-157849
R-HSA-163359	Glucagon signaling in metabolic regulation	1	40	2	54	0.00271758	0.778796	0.910811	3	6	0.000457631	PRKAR2B	P31323	PRKAR2B;APPL1	15996;17489	R-HSA-825631;R-HSA-111925;R-HSA-164377
R-HSA-3065678	SUMO is transferred from E1 to E2 (UBE2I, UBC9)	1	7	1	91	0.000475576	0.782481	0.910811	3	3	0.000228815	SAE1	Q9UBE0	SAE1	P63279	R-HSA-2993790;R-HSA-2993769;R-HSA-2993780
R-HSA-5423599	Diseases of Mismatch Repair (MMR)	0	5	2	91	0.000339697	0.782481	0.910811	3	6	0.000457631			CDKL5;RAF1	P40692;P43246	R-HSA-5578663;R-HSA-5632958;R-HSA-5632970
R-HSA-6783783	Interleukin-10 signaling	2	86	2	91	0.00584279	0.785669	0.910811	4	15	0.00114408	IL12B	P29460;ENSG00000113302	CA8;PAG1	P40763	R-HSA-6784791;R-HSA-6784323;R-HSA-6784160;R-HSA-6784765
R-HSA-156842	Eukaryotic Translation Elongation	2	102	2	77	0.00692982	0.788339	0.910811	8	9	0.000686446	DENND2D;ENSBTAG00000037600	P62244;P50914	APPL1;SOD1	P29692;15996	R-HSA-156930;R-HSA-156915;R-HSA-156912;R-HSA-156913;R-HSA-156923;R-HSA-156907;R-HSA-156910;R-HSA-156909
R-HSA-983712	Ion channel transport	3	212	1	39	0.0144032	0.789081	0.910811	3	42	0.00320342	STOM;RAF1	P04049;Q8TAV4;P27105	ATP6AP2	Q15904	R-HSA-8863494;R-HSA-5252133;R-HSA-2682349
R-HSA-5627123	RHO GTPases activate PAKs	0	27	2	71	0.00183436	0.789669	0.910811	8	15	0.00114408			RAF1;RHOU	Q13153;Q13177	R-HSA-8981931;R-HSA-5668932;R-HSA-5669250;R-HSA-5668947;R-HSA-419232;R-HSA-2029460;R-HSA-2029456;R-HSA-5669240
R-HSA-194840	Rho GTPase cycle	2	144	1	33	0.00978327	0.790979	0.910811	5	5	0.000381359	RHOU;LARP4B	Q7L0Q8;O94844	APPL1	15996	R-HSA-194913;R-HSA-194854;R-HSA-194922;R-HSA-195146;R-HSA-194894
R-HSA-114608	Platelet degranulation	2	137	1	38	0.0093077	0.790979	0.910811	4	11	0.00083899	PCDH7;SOD1	O60245;P00441	RAF1	O43852;P11021	R-HSA-481044;R-HSA-482772;R-HSA-350745;R-HSA-351323
R-HSA-3065679	SUMO is proteolytically processed	0	6	2	90	0.000407636	0.793173	0.910811	2	3	0.000228815			HOMEZ;SAE1	P63165;P61956	R-HSA-2990840;R-HSA-2990842
R-HSA-8939243	RUNX1 interacts with co-factors whose precise effect on RUNX1 targets is not known	1	39	1	59	0.00264964	0.793173	0.910811	2	5	0.000381359	PCDH7	Q68CP9	KAT2B	Q09472	R-HSA-8938217;R-HSA-8878056
R-HSA-8851805	MET activates RAS signaling	0	16	1	84	0.00108703	0.793173	0.910811	3	10	0.000762718			APPL1	15996	R-HSA-8851877;R-HSA-8851827;R-HSA-8851899
R-HSA-877312	Regulation of IFNG signaling	0	16	2	79	0.00108703	0.793173	0.910811	1	4	0.000305087			SAE1;PRDM1	O75925;P63165	R-HSA-877281
R-HSA-69601	Ubiquitin Mediated Degradation of Phosphorylated Cdc25A	0	54	1	42	0.00366873	0.793173	0.910811	1	4	0.000305087			PPP2R5A	O96017	R-HSA-69608
R-HSA-69613	p53-Independent G1/S DNA damage checkpoint	0	54	1	42	0.00366873	0.793173	0.910811	1	4	0.000305087			PPP2R5A	O96017	R-HSA-69608
R-HSA-69610	p53-Independent DNA Damage Response	0	54	1	42	0.00366873	0.793173	0.910811	1	4	0.000305087			PPP2R5A	O96017	R-HSA-69608
R-HSA-8851680	Butyrophilin (BTN) family interactions	0	12	1	83	0.000815273	0.793173	0.910811	1	8	0.000610175			SPNS3	Q8WVV5	R-HSA-8851988
R-HSA-3134973	LRR FLII-interacting protein 1 (LRRFIP1) activates type I IFN production	0	7	4	89	0.000475576	0.796619	0.910811	4	5	0.000381359			TAZ;AMER1;LZTFL1;TAZ	P35222	R-HSA-3134904;R-HSA-3134901;R-HSA-3134883;R-HSA-3134914
R-HSA-381676	Glucagon-like Peptide-1 (GLP1) regulates insulin secretion	1	49	2	49	0.00332903	0.796619	0.910811	6	11	0.00083899	PRKAR2B	P31323	PRKAR2B;APPL1	15996;17489	R-HSA-381668;R-HSA-381607;R-HSA-381727;R-HSA-381608;R-HSA-381707;R-HSA-381706
R-HSA-5689901	Metalloprotease DUBs	1	32	0	66	0.00217406	0.796619	0.910811	1	6	0.000457631	KAT2B				R-HSA-5691381
R-HSA-5260271	Diseases of Immune System	2	34	2	157	0.00230994	0.798728	0.910811	8	15	0.00114408	TLR5;TIRAP	O60602;P58753	ZSCAN4;TIRAP	Q99836;Q13114;Q9NWZ3	R-HSA-5602353;R-HSA-5602624;R-HSA-5602672;R-HSA-5602316;R-HSA-5602383;R-HSA-5602606;R-HSA-5602472;R-HSA-5602603
R-HSA-5602358	Diseases associated with the TLR signaling cascade	2	34	2	157	0.00230994	0.798728	0.910811	8	15	0.00114408	TLR5;TIRAP	O60602;P58753	ZSCAN4;TIRAP	Q99836;Q13114;Q9NWZ3	R-HSA-5602353;R-HSA-5602624;R-HSA-5602672;R-HSA-5602316;R-HSA-5602383;R-HSA-5602606;R-HSA-5602472;R-HSA-5602603
R-HSA-3065676	SUMO is conjugated to E1 (UBA2:SAE1)	1	8	2	90	0.000543515	0.800008	0.910811	3	3	0.000228815	SAE1	Q9UBE0	HOMEZ;SAE1	P63165;P61956	R-HSA-2993784;R-HSA-2993781;R-HSA-2990833
R-HSA-5620922	BBSome-mediated cargo-targeting to cilium	1	24	1	88	0.00163055	0.800008	0.910811	3	5	0.000381359	LZTFL1	Q9NQ48	LZTFL1	Q8IWZ6;Q8N3I7;Q3SYG4;Q9BXC9	R-HSA-5624129;R-HSA-5624125;R-HSA-5624127
R-HSA-168271	Transport of Ribonucleoproteins into the Host Nucleus	0	48	1	52	0.00326109	0.800008	0.910811	2	4	0.000305087			STOM	Q14974	R-HSA-168310;R-HSA-168317
R-HSA-6804115	TP53 regulates transcription of additional cell cycle genes whose exact role in the p53 pathway remain uncertain	1	28	1	72	0.0019023	0.800008	0.910811	2	14	0.00106781	CNOT11	Q9UKZ1	TOP1	P06748	R-HSA-6798044;R-HSA-6801675
R-HSA-9020558	Interleukin-2 signaling	0	19	2	82	0.00129085	0.800008	0.910811	2	19	0.00144916			CEACAM1;RHOU	Q14289;P29353	R-HSA-508513;R-HSA-452091
R-HSA-390466	Chaperonin-mediated protein folding	2	100	1	81	0.00679394	0.801254	0.910811	4	19	0.00144916	TUBB2A	Q13885;Q9BVA1	APPL1	15996	R-HSA-389970;R-HSA-389954;R-HSA-389980;R-HSA-389961
R-HSA-9010553	Regulation of expression of SLITs and ROBOs	3	183	1	81	0.0124329	0.802163	0.910811	4	20	0.00152544	DENND2D;TIFA;ENSBTAG00000037600	P38919;P62244;P50914	ANKS1A	P50458	R-HSA-9014652;R-HSA-9011074;R-HSA-9014610;R-HSA-9011077
R-HSA-163841	Gamma carboxylation, hypusine formation and arylsulfatase activation	1	74	1	25	0.00502752	0.806618	0.910811	10	40	0.00305087	DPH1	Q9BZG8	MMP25	P09958	R-HSA-163843;R-HSA-159728;R-HSA-163798;R-HSA-159796;R-HSA-159733;R-HSA-159771;R-HSA-159868;R-HSA-5358494;R-HSA-6807224;R-HSA-159773
R-HSA-168273	Influenza Viral RNA Transcription and Replication	3	176	2	93	0.0119573	0.808445	0.910811	3	14	0.00106781	DENND2D;GRSF1;ENSBTAG00000037600	P62244;P50914;Q12849	NR3C1;RAF1	P07900	R-HSA-192704;R-HSA-192841;R-HSA-192830
R-HSA-8964616	G beta:gamma signalling through CDC42	0	21	1	81	0.00142673	0.809841	0.910811	2	6	0.000457631			RHOU	Q13153	R-HSA-8964619;R-HSA-8964599
R-HSA-432040	Vasopressin regulates renal water homeostasis via Aquaporins	1	52	2	50	0.00353285	0.809841	0.910811	4	15	0.00114408	PRKAR2B	P31323	PRKAR2B;APPL1	15996;17489	R-HSA-111925;R-HSA-432195;R-HSA-8951727;R-HSA-164377
R-HSA-9634285	Constitutive Signaling by Overexpressed ERBB2	0	25	2	80	0.00169848	0.809841	0.910811	2	8	0.000610175			APPL1;CEACAM1	P29353;15996	R-HSA-9634418;R-HSA-9634391
R-HSA-9675135	Diseases of DNA repair	0	13	2	91	0.000883212	0.809841	0.910811	3	25	0.0019068			CDKL5;RAF1	P40692;P43246	R-HSA-5578663;R-HSA-5632958;R-HSA-5632970
R-HSA-171286	Synthesis and processing of ENV and VPU	0	4	1	95	0.000271758	0.809841	0.910811	1	10	0.000762718			MMP25	P09958	R-HSA-171288
R-HSA-168268	Virus Assembly and Release	0	20	1	86	0.00135879	0.809841	0.910811	1	21	0.00160171			ATP6AP2	P27824	R-HSA-169921
R-HSA-8956320	Nucleobase biosynthesis	0	65	1	36	0.00441606	0.809841	0.910811	1	24	0.00183052			APPL1	15996	R-HSA-111524
R-HSA-6798695	Neutrophil degranulation	6	480	0	0	0.0326109	0.814572	0.910811	7	10	0.000762718	CDA;CEACAM1;MMP25;FTH1;ATP6AP2;STOM				R-HSA-6799350;R-HSA-6798739;R-HSA-6800434;R-HSA-6798748;R-HSA-6798747;R-HSA-6800426;R-HSA-6798745
R-HSA-5578749	Transcriptional regulation by small RNAs	1	81	1	22	0.00550309	0.816127	0.910811	2	5	0.000381359	H2AFZ	P0C0S5	STOM	O15397	R-HSA-5578742;R-HSA-5578712
R-HSA-1234158	Regulation of gene expression by Hypoxia-inducible Factor	0	15	2	91	0.00101909	0.816127	0.910811	2	7	0.000533903			AHR;KAT2B	P27540;Q92793;Q09472	R-HSA-1234167;R-HSA-1234171
R-HSA-9639288	Amino acids regulate mTORC1	1	61	1	43	0.0041443	0.819192	0.910811	8	12	0.000915262	RRAGB	Q5VZM2	APPL1	15996	R-HSA-9640195;R-HSA-9640167;R-HSA-9639286;R-HSA-9646468;R-HSA-9640168;R-HSA-9645608;R-HSA-9640175;R-HSA-9645598
R-HSA-5693548	Sensing of DNA Double Strand Breaks	1	15	3	92	0.00101909	0.822205	0.910811	8	9	0.000686446	RAD50	Q92878	HOMEZ;RAD50;HMG20A	O60934;Q92878;P49959;P52292	R-HSA-5684006;R-HSA-3785768;R-HSA-5693540;R-HSA-75172;R-HSA-75174;R-HSA-5682044;R-HSA-5693612;R-HSA-5684008
R-HSA-1250196	SHC1 events in ERBB2 signaling	0	36	2	75	0.00244582	0.822205	0.910811	2	6	0.000457631			APPL1;CEACAM1	P29353;15996	R-HSA-1963578;R-HSA-1250463
R-HSA-5210891	Uptake and function of anthrax toxins	0	25	3	83	0.00169848	0.822205	0.910811	6	20	0.00152544			MMP25;PRKAR2B;RAF1	P09958;Q02750;P36507;17489	R-HSA-5211340;R-HSA-5211356;R-HSA-5211224;R-HSA-5210935;R-HSA-9683546;R-HSA-5210912
R-HSA-8931987	RUNX1 regulates estrogen receptor mediated transcription	0	10	1	95	0.000679394	0.822205	0.910811	1	8	0.000610175			AMER1	O15169	R-HSA-8932076
R-HSA-8852276	The role of GTSE1 in G2/M progression after G2 checkpoint	2	83	1	112	0.00563897	0.825005	0.910811	5	10	0.000762718	TUBB2A	Q13885;Q9BVA1	EPS15L1	P53350	R-HSA-8852324;R-HSA-8852306;R-HSA-8852317;R-HSA-8852298;R-HSA-8852280
R-HSA-187687	Signalling to ERKs	0	42	1	68	0.00285345	0.825169	0.910811	5	32	0.0024407			APPL1	15996	R-HSA-171026;R-HSA-187746;R-HSA-170979;R-HSA-5686071;R-HSA-169904
R-HSA-936964	Activation of IRF3/IRF7 mediated by TBK1/IKK epsilon	0	20	1	88	0.00135879	0.825169	0.910811	1	9	0.000686446			ZSCAN4	Q13114	R-HSA-2201338
R-HSA-9694548	Maturation of spike protein	0	41	1	69	0.00278552	0.825169	0.910811	1	11	0.00083899			ATP6AP2	P27824	R-HSA-9694337
R-HSA-4608870	Asymmetric localization of PCP proteins	1	66	1	39	0.004484	0.828084	0.910811	3	7	0.000533903	FZD1	Q9UP38	TAZ	Q14160	R-HSA-5099886;R-HSA-4608862;R-HSA-4608825
R-HSA-9648002	RAS processing	0	52	1	57	0.00353285	0.828084	0.910811	6	21	0.00160171			RAF1	P01116-2	R-HSA-9653585;R-HSA-9654533;R-HSA-9649732;R-HSA-9653595;R-HSA-9653592;R-HSA-9653503
R-HSA-392518	Signal amplification	0	45	1	62	0.00305727	0.828084	0.910811	4	19	0.00144916			APPL1	15996	R-HSA-428917;R-HSA-418579;R-HSA-392195;R-HSA-428750
R-HSA-418597	G alpha (z) signalling events	0	62	2	46	0.00421224	0.828084	0.910811	2	13	0.000991534			PRKAR2B;APPL1	15996;17489	R-HSA-392129;R-HSA-749453
R-HSA-9013508	NOTCH3 Intracellular Domain Regulates Transcription	1	36	0	73	0.00244582	0.828084	0.910811	3	22	0.00167798	KAT2B				R-HSA-9021451;R-HSA-9021450;R-HSA-9016751
R-HSA-6804116	TP53 Regulates Transcription of Genes Involved in G1 Cell Cycle Arrest	0	20	1	94	0.00135879	0.83095	0.910811	1	17	0.00129662			KAT2B	Q01094	R-HSA-6798353
R-HSA-201688	WNT mediated activation of DVL	1	12	1	98	0.000815273	0.833768	0.910811	3	4	0.000305087	AKAP12	O14986	SNX24	P49674	R-HSA-3772435;R-HSA-3772434;R-HSA-3772436
R-HSA-8874081	MET activates PTK2 signaling	1	32	1	78	0.00217406	0.833768	0.910811	1	5	0.000381359	LAMC2	Q13753	LPXN	Q05397	R-HSA-8874079
R-HSA-432142	Platelet sensitization by LDL	1	23	0	87	0.00156261	0.833768	0.910811	1	9	0.000686446	PPP2R5A				R-HSA-432143
R-HSA-9634638	Estrogen-dependent nuclear events downstream of ESR-membrane signaling	2	29	1	171	0.00197024	0.833771	0.910811	1	12	0.000915262	BCL2	P10415;ENSG00000171791	BCL2	P10415	R-HSA-9623999
R-HSA-111996	Ca-dependent events	2	48	4	151	0.00326109	0.8359	0.910811	10	27	0.00205934	PRKAR2B;EBF3	Q96RR4;P31323	HOMEZ;PRKAR2B;HMG20A;BCL2	P52292;P28482;P13861;17489	R-HSA-111955;R-HSA-111925;R-HSA-9619127;R-HSA-9619125;R-HSA-8951727;R-HSA-111898;R-HSA-442749;R-HSA-112282;R-HSA-111930;R-HSA-9668558
R-HSA-8978934	Metabolism of cofactors	1	66	1	47	0.004484	0.83654	0.910811	3	28	0.00213561	PTS	Q03393	APPL1	15996	R-HSA-1474146;R-HSA-1475422;R-HSA-1474184
R-HSA-72086	mRNA Capping	0	35	1	79	0.00237788	0.83654	0.910811	1	11	0.00083899			APPL1	15996	R-HSA-77081
R-HSA-1660516	Synthesis of PIPs at the early endosome membrane	1	31	0	79	0.00210612	0.83654	0.910811	1	13	0.000991534	PIK3R4				R-HSA-1675939
R-HSA-391251	Protein folding	2	106	1	91	0.00720158	0.838004	0.910811	10	28	0.00213561	TUBB2A	Q13885;Q9BVA1	APPL1	15996	R-HSA-389956;R-HSA-389974;R-HSA-389969;R-HSA-389955;R-HSA-389970;R-HSA-389954;R-HSA-389980;R-HSA-389964;R-HSA-389961;R-HSA-389976
R-HSA-8957275	Post-translational protein phosphorylation	1	109	0	0	0.00740539	0.839265	0.910811	1	1	7.62718e-05	AMELX				R-HSA-8952289
R-HSA-9615710	Late endosomal microautophagy	0	35	1	75	0.00237788	0.839265	0.910811	1	3	0.000228815			DPH1	P11142	R-HSA-9615721
R-HSA-372708	p130Cas linkage to MAPK signaling for integrins	0	22	1	91	0.00149467	0.839265	0.910811	1	3	0.000228815			ANKS1A	P56945	R-HSA-372705
R-HSA-5358565	Mismatch repair (MMR) directed by MSH2:MSH6 (MutSalpha)	0	22	2	91	0.00149467	0.839265	0.910811	2	10	0.000762718			CDKL5;RAF1	P40692;P43246	R-HSA-5444516;R-HSA-5444523
R-HSA-5358508	Mismatch Repair	0	23	2	92	0.00156261	0.839265	0.910811	3	17	0.00129662			CDKL5;RAF1	P40692;P43246	R-HSA-5444516;R-HSA-5444523;R-HSA-5444511
R-HSA-191859	snRNP Assembly	0	66	1	58	0.004484	0.839265	0.910811	1	6	0.000457631			LSM2	P62316;P62304	R-HSA-191790
R-HSA-194441	Metabolism of non-coding RNA	0	66	1	58	0.004484	0.839265	0.910811	1	6	0.000457631			LSM2	P62316;P62304	R-HSA-191790
R-HSA-380994	ATF4 activates genes in response to endoplasmic reticulum stress	0	34	1	80	0.00230994	0.839265	0.910811	1	7	0.000533903			CREB3L3	P18850	R-HSA-1791107
R-HSA-69481	G2/M Checkpoints	2	154	1	58	0.0104627	0.840084	0.910811	8	24	0.00183052	ORC4;RAD50	O43929;Q92878	PPP2R5A	O96017	R-HSA-75809;R-HSA-5683735;R-HSA-69891;R-HSA-6799332;R-HSA-5683792;R-HSA-176298;R-HSA-5683774;R-HSA-176318
R-HSA-8866907	Activation of the TFAP2 (AP-2) family of transcription factors	0	12	1	100	0.000815273	0.841945	0.910811	1	4	0.000305087			KAT2B	Q92793;Q09472	R-HSA-8864307
R-HSA-5689603	UCH proteinases	2	98	1	149	0.00665806	0.842139	0.910811	4	11	0.00083899	INO80D;ZNF518A	P51610;Q53TQ3	CUL5	Q15843	R-HSA-5690759;R-HSA-5690785;R-HSA-5690808;R-HSA-5689544
R-HSA-1433559	Regulation of KIT signaling	0	18	2	96	0.00122291	0.844581	0.910811	2	8	0.000610175			CUL5;APPL1	P22681;O14544	R-HSA-1470011;R-HSA-205244
R-HSA-1660517	Synthesis of PIPs at the late endosome membrane	1	22	0	92	0.00149467	0.844581	0.910811	1	7	0.000533903	PIK3R4				R-HSA-1676024
R-HSA-180024	DARPP-32 events	2	35	2	169	0.00237788	0.846179	0.910811	6	12	0.000915262	PRKAR2B;PDE4B	Q07343;P31323	PRKAR2B;PRKAR2B	P17612;17489	R-HSA-111925;R-HSA-9644869;R-HSA-177284;R-HSA-8951727;R-HSA-180073;R-HSA-111962
R-HSA-392517	Rap1 signalling	1	24	3	95	0.00163055	0.847172	0.910811	4	7	0.000533903	RAF1	P04049	PRKAR2B;APPL1;RAF1	P04049;15996;17489	R-HSA-392835;R-HSA-392834;R-HSA-354173;R-HSA-939265
R-HSA-8951936	RUNX3 regulates p14-ARF	0	16	1	98	0.00108703	0.847172	0.910811	2	8	0.000610175			KAT2B	Q09472	R-HSA-8952058;R-HSA-8951951
R-HSA-70263	Gluconeogenesis	1	66	1	48	0.004484	0.847172	0.910811	3	26	0.00198307	HOMEZ	Q9UJS0	APPL1	15996	R-HSA-70241;R-HSA-372448;R-HSA-372819
R-HSA-8963898	Plasma lipoprotein assembly	0	30	2	86	0.00203818	0.847172	0.910811	2	19	0.00144916			STOM;LETMD1	P02652;P02654;P55056	R-HSA-8866321;R-HSA-174741
R-HSA-165054	Rev-mediated nuclear export of HIV RNA	0	44	1	73	0.00298933	0.847172	0.910811	1	10	0.000762718			APPL1	15996	R-HSA-180687
R-HSA-8874211	CREB3 factors activate genes	3	9	3	271	0.000611455	0.847864	0.910811	17	21	0.00160171	CREB3L3;CREB3L4	Q8TEY5;Q68CJ9;O43889	GAST;TMEM19;MARCH5	O43889;Q96BA8	R-HSA-8874212;R-HSA-8874849;R-HSA-8874209;R-HSA-8874208;R-HSA-8874186;R-HSA-8874218;R-HSA-8874184;R-HSA-8874197;R-HSA-8874195;R-HSA-8874194;R-HSA-8874193;R-HSA-8874192;R-HSA-8874206;R-HSA-8874204;R-HSA-8874202;R-HSA-8874201;R-HSA-8874200
R-HSA-69618	Mitotic Spindle Checkpoint	2	111	2	109	0.00754127	0.848163	0.910811	5	7	0.000533903	NUF2;PPP2R5A	Q15172;Q9BZD4	LZTFL1;KAT2B	O43684;O60566	R-HSA-141409;R-HSA-141431;R-HSA-141422;R-HSA-141439;R-HSA-141437
R-HSA-69473	G2/M DNA damage checkpoint	1	81	1	42	0.00550309	0.849721	0.910811	6	12	0.000915262	RAD50	Q92878	PPP2R5A	O96017	R-HSA-75809;R-HSA-5683735;R-HSA-69891;R-HSA-6799332;R-HSA-5683792;R-HSA-5683774
R-HSA-1234176	Oxygen-dependent proline hydroxylation of Hypoxia-inducible Factor Alpha	0	72	1	50	0.00489164	0.849721	0.910811	2	12	0.000915262			KAT2B	Q16665	R-HSA-1234177;R-HSA-1234181
R-HSA-6804754	Regulation of TP53 Expression	2	4	1	199	0.000271758	0.852063	0.910811	5	5	0.000381359	PRDM1	O75626;ENSG00000057657	BCL2	P04637	R-HSA-6804194;R-HSA-6804193;R-HSA-6804191;R-HSA-6804188;R-HSA-6804762
R-HSA-381183	ATF6 (ATF6-alpha) activates chaperone genes	0	15	2	104	0.00101909	0.852227	0.910811	5	5	0.000381359			CREB3L3;RAF1	P11021;P18850	R-HSA-1791163;R-HSA-1791082;R-HSA-1791150;R-HSA-1791107;R-HSA-1791121
R-HSA-912694	Regulation of IFNA signaling	1	28	0	86	0.0019023	0.852227	0.910811	4	5	0.000381359	IFNAR1				R-HSA-997311;R-HSA-997309;R-HSA-912680;R-HSA-997314
R-HSA-75815	Ubiquitin-dependent degradation of Cyclin D	0	54	1	61	0.00366873	0.852227	0.910811	1	5	0.000381359			NBR1	P49841	R-HSA-75820
R-HSA-434316	Fatty Acids bound to GPR40 (FFAR1) regulate insulin secretion	0	19	1	97	0.00129085	0.852227	0.910811	1	5	0.000381359			APPL1	15996	R-HSA-416530
R-HSA-9018677	Biosynthesis of DHA-derived SPMs	0	89	1	25	0.00604661	0.852227	0.910811	9	58	0.00442377			CCDC174	P09917	R-HSA-9020264;R-HSA-9020251;R-HSA-9020282;R-HSA-9020255;R-HSA-9020256;R-HSA-9020259;R-HSA-9024997;R-HSA-9020277;R-HSA-9020278
R-HSA-1502540	Signaling by Activin	0	15	1	102	0.00101909	0.852227	0.910811	1	10	0.000762718			ZNF503	O75593	R-HSA-1225919
R-HSA-445717	Aquaporin-mediated transport	1	68	2	50	0.00461988	0.854692	0.910811	4	25	0.0019068	PRKAR2B	P31323	PRKAR2B;APPL1	15996;17489	R-HSA-111925;R-HSA-432195;R-HSA-8951727;R-HSA-164377
R-HSA-2514859	Inactivation, recovery and regulation of the phototransduction cascade	0	54	1	62	0.00366873	0.854692	0.910811	1	19	0.00144916			APPL1	15996	R-HSA-74885
R-HSA-381033	ATF6 (ATF6-alpha) activates chaperones	0	17	2	104	0.00115497	0.857115	0.910811	10	10	0.000762718			CREB3L3;RAF1	P11021;P18850	R-HSA-1791163;R-HSA-1791082;R-HSA-381158;R-HSA-420818;R-HSA-1791150;R-HSA-381026;R-HSA-381186;R-HSA-1791107;R-HSA-1791121;R-HSA-381135
R-HSA-5578775	Ion homeostasis	0	69	2	48	0.00468782	0.857115	0.910811	2	16	0.00122035			PRKAR2B;PRKAR2B	P17612	R-HSA-5617182;R-HSA-5617179
R-HSA-171319	Telomere Extension By Telomerase	0	34	1	91	0.00230994	0.857115	0.910811	1	10	0.000762718			INO80D	Q9Y265;Q9Y230	R-HSA-164616
R-HSA-156581	Methylation	0	52	1	65	0.00353285	0.857115	0.910811	1	13	0.000991534			SLC48A1	P21964	R-HSA-175983
R-HSA-1980145	Signaling by NOTCH2	0	38	1	81	0.0025817	0.857115	0.910811	1	20	0.00152544			KAT2B	Q09472	R-HSA-2976563
R-HSA-6802957	Oncogenic MAPK signaling	1	101	1	16	0.00686188	0.859499	0.910811	33	46	0.0035085	RAF1	P04049	STOM	P35232	R-HSA-9656211;R-HSA-6802919;R-HSA-6802918;R-HSA-9656209;R-HSA-6802916;R-HSA-9656215;R-HSA-6802915;R-HSA-9656214;R-HSA-6802914;R-HSA-6803234;R-HSA-9656213;R-HSA-6803233;R-HSA-9656212;R-HSA-6802912;R-HSA-6802927;R-HSA-6802926;R-HSA-6802925;R-HSA-6802924;R-HSA-6802922;R-HSA-6802921;R-HSA-6803240;R-HSA-6802934;R-HSA-8936731;R-HSA-6802943;R-HSA-6802942;R-HSA-6802941;R-HSA-9656207;R-HSA-6802937;R-HSA-9…
R-HSA-450341	Activation of the AP-1 family of transcription factors	0	12	2	111	0.000815273	0.859499	0.910811	3	5	0.000381359			IARS;NBR1	P05412	R-HSA-450292;R-HSA-168440;R-HSA-168136
R-HSA-381042	PERK regulates gene expression	0	42	1	82	0.00285345	0.859499	0.910811	1	11	0.00083899			CREB3L3	P18850	R-HSA-1791107
R-HSA-375280	Amine ligand-binding receptors	1	88	0	35	0.00597867	0.859499	0.910811	1	22	0.00167798	HRH2				R-HSA-390909
R-HSA-389661	Glyoxylate metabolism and glycine degradation	1	72	0	45	0.00489164	0.859499	0.910811	1	23	0.00175425	PDHX				R-HSA-6792572
R-HSA-442755	Activation of NMDA receptors and postsynaptic events	4	114	5	264	0.00774509	0.861659	0.910811	16	71	0.0054153	TUBB2A;PRKAR2B;EBF3	Q13885;Q96RR4;Q9BVA1;P31323	HOMEZ;PLEKHA2;PRKAR2B;APPL1;HMG20A	P52292;15996;17489;Q92796	R-HSA-9619478;R-HSA-9619542;R-HSA-9619127;R-HSA-9619125;R-HSA-8951727;R-HSA-9619355;R-HSA-9668218;R-HSA-9619803;R-HSA-442732;R-HSA-9610627;R-HSA-111925;R-HSA-9619367;R-HSA-9610408;R-HSA-442749;R-HSA-112282;R-HSA-442715
R-HSA-69052	Switching of origins to a post-replicative state	1	93	1	39	0.00631836	0.864147	0.910811	4	9	0.000686446	ORC4	O43929	ORC4	Q13415	R-HSA-68944;R-HSA-68947;R-HSA-68946;R-HSA-68948
R-HSA-6794361	Neurexins and neuroligins	1	60	0	60	0.00407636	0.864147	0.910811	7	19	0.00144916	NLGN1				R-HSA-6794357;R-HSA-6797554;R-HSA-6794338;R-HSA-6797568;R-HSA-6794346;R-HSA-6794345;R-HSA-6794344
R-HSA-5610787	Hedgehog 'off' state	3	124	2	180	0.00842449	0.86556	0.910811	6	32	0.0024407	TUBB2A;PRKAR2B	Q13885;Q9BVA1;P31323	NBR1;PRKAR2B	P49841;17489	R-HSA-5610727;R-HSA-5610749;R-HSA-5610733;R-HSA-5610732;R-HSA-5610767;R-HSA-5610730
R-HSA-112311	Neurotransmitter clearance	0	47	1	73	0.00319315	0.866413	0.910811	3	13	0.000991534			SLC48A1	P21964	R-HSA-9679775;R-HSA-379464;R-HSA-379387
R-HSA-456926	Thrombin signalling through proteinase activated receptors (PARs)	0	35	1	91	0.00237788	0.866413	0.910811	2	14	0.00106781			APPL1	15996	R-HSA-114552;R-HSA-114558
R-HSA-399997	Acetylcholine regulates insulin secretion	0	19	1	103	0.00129085	0.866413	0.910811	1	7	0.000533903			APPL1	15996	R-HSA-399995
R-HSA-6782315	tRNA modification in the nucleus and cytosol	1	70	1	51	0.00475576	0.866413	0.910811	2	37	0.00282206	TRMT12	Q53H54	APPL1	15996	R-HSA-6782434;R-HSA-6782893
R-HSA-9013695	NOTCH4 Intracellular Domain Regulates Transcription	1	26	0	100	0.00176642	0.868642	0.910811	1	9	0.000686446	KAT2B				R-HSA-9604664
R-HSA-3928665	EPH-ephrin mediated repulsion of cells	0	55	1	70	0.00373667	0.870834	0.910811	2	9	0.000686446			APPL1	15996	R-HSA-3928642;R-HSA-3928628
R-HSA-3000178	ECM proteoglycans	0	79	1	46	0.00536721	0.870834	0.910811	5	23	0.00175425			ATXN7	O00468	R-HSA-2467716;R-HSA-2467665;R-HSA-2467633;R-HSA-2396124;R-HSA-2467659
R-HSA-445989	TAK1 activates NFkB by phosphorylation and activation of IKKs complex	1	39	0	92	0.00264964	0.870834	0.910811	1	5	0.000381359	ALCAM				R-HSA-168166
R-HSA-2514856	The phototransduction cascade	0	59	1	65	0.00400842	0.870834	0.910811	2	27	0.00205934			APPL1	15996	R-HSA-74885;R-HSA-2485180
R-HSA-264870	Caspase-mediated cleavage of cytoskeletal proteins	0	12	1	113	0.000815273	0.872989	0.910811	3	10	0.000762718			YAE1	P08670	R-HSA-350319;R-HSA-350318;R-HSA-201628
R-HSA-5205685	PINK1-PRKN Mediated Mitophagy	0	22	3	110	0.00149467	0.872989	0.910811	2	8	0.000610175			NBR1;STOM;MARCH5	Q13501;P21796;O95140	R-HSA-5205673;R-HSA-5205682
R-HSA-164938	Nef-mediates down modulation of cell surface receptors by recruiting them to clathrin adapters	0	22	2	105	0.00149467	0.872989	0.910811	2	15	0.00114408			PTS;NR3C1	P06239;Q96CW1	R-HSA-167633;R-HSA-167566
R-HSA-2980766	Nuclear Envelope Breakdown	0	65	1	60	0.00441606	0.872989	0.910811	1	13	0.000991534			EPS15L1	P53350	R-HSA-2984226
R-HSA-1059683	Interleukin-6 signaling	0	18	1	109	0.00122291	0.872989	0.910811	1	20	0.00152544			APPL1	P22681	R-HSA-1112690
R-HSA-166208	mTORC1-mediated signalling	1	29	1	101	0.00197024	0.875108	0.910811	3	8	0.000610175	RRAGB	Q5VZM2	PUM3	P62753	R-HSA-165718;R-HSA-165726;R-HSA-165692
R-HSA-5690714	CD22 mediated BCR regulation	0	72	1	55	0.00489164	0.875108	0.910811	1	4	0.000305087			PAG1	P07948	R-HSA-5690702
R-HSA-163560	Triglyceride catabolism	1	42	0	84	0.00285345	0.875108	0.910811	2	17	0.00129662	PNPLA4				R-HSA-8848355;R-HSA-8848338
R-HSA-70171	Glycolysis	0	110	1	18	0.00747333	0.875108	0.910811	1	24	0.00183052			PRKAR2B	17489	R-HSA-71670
R-HSA-6807878	COPI-mediated anterograde transport	2	107	1	117	0.00726952	0.875262	0.910811	3	12	0.000915262	TUBB2A	Q13885;Q9BVA1	CREB3L3	Q13190	R-HSA-6809015;R-HSA-6809006;R-HSA-6809003
R-HSA-6811434	COPI-dependent Golgi-to-ER retrograde traffic	2	107	3	119	0.00726952	0.876901	0.910811	4	11	0.00083899	TUBB2A	Q13885;Q9BVA1	STOM;APPL1;MARCH5	Q12981;15996	R-HSA-6811414;R-HSA-6811426;R-HSA-6811423;R-HSA-6811422
R-HSA-1362277	Transcription of E2F targets under negative control by DREAM complex	0	25	2	103	0.00169848	0.877192	0.910811	2	12	0.000915262			TOP1;KAT2B	P11388;Q01094	R-HSA-8964513;R-HSA-8964531
R-HSA-9664420	Killing mechanisms	0	20	2	108	0.00135879	0.879241	0.910811	1	9	0.000686446			IARS;NBR1	P05412	R-HSA-9673789
R-HSA-9673324	WNT5:FZD7-mediated leishmania damping	0	20	2	108	0.00135879	0.879241	0.910811	1	9	0.000686446			IARS;NBR1	P05412	R-HSA-9673789
R-HSA-8964572	Lipid particle organization	0	9	2	118	0.000611455	0.881256	0.910811	1	4	0.000305087			TMEM19;MARCH5	Q7Z5P4	R-HSA-8862380
R-HSA-1474228	Degradation of the extracellular matrix	2	148	2	83	0.010055	0.881698	0.910811	8	105	0.00800854	MMP25;LAMC2	Q13753;Q9NPA2	MMP25;STOM	P09958;P50281	R-HSA-1566979;R-HSA-2172405;R-HSA-1592349;R-HSA-2471842;R-HSA-1605825;R-HSA-3791155;R-HSA-1602466;R-HSA-1602484
R-HSA-982772	Growth hormone receptor signaling	1	29	1	105	0.00197024	0.883238	0.910811	21	28	0.00213561	TRMT12	P01241	PAG1	P07948	R-HSA-1362485;R-HSA-982765;R-HSA-1169210;R-HSA-1168445;R-HSA-1168767;R-HSA-1168894;R-HSA-1168768;R-HSA-982810;R-HSA-982778;R-HSA-1169188;R-HSA-1168839;R-HSA-1168423;R-HSA-1168393;R-HSA-1168809;R-HSA-1168456;R-HSA-982807;R-HSA-1169192;R-HSA-1168459;R-HSA-1168394;R-HSA-1168813;R-HSA-982768
R-HSA-400451	Free fatty acids regulate insulin secretion	0	27	1	103	0.00183436	0.883238	0.910811	1	7	0.000533903			APPL1	15996	R-HSA-416530
R-HSA-1296071	Potassium Channels	1	107	1	22	0.00726952	0.883238	0.910811	2	19	0.00144916	KCNG4	Q8TDN1	PRKAR2B	17489	R-HSA-1297444;R-HSA-1296127
R-HSA-8849474	PTK6 Activates STAT3	0	7	2	124	0.000475576	0.885187	0.910811	3	9	0.000686446			CA8;PAG1	P40763	R-HSA-8848087;R-HSA-2730595;R-HSA-8848124
R-HSA-8866652	Synthesis of active ubiquitin: roles of E1 and E2 enzymes	1	33	3	97	0.002242	0.885187	0.910811	2	16	0.00122035	UBE2E2	P51965	NBR1;MARCH5;ZFAND5	P0CG48	R-HSA-8852130;R-HSA-8853515
R-HSA-373080	Class B/2 (Secretin family receptors)	1	99	0	37	0.006726	0.885187	0.910811	1	20	0.00152544	FZD1				R-HSA-201708
R-HSA-8951664	Neddylation	3	241	1	86	0.0163734	0.885451	0.910811	15	31	0.00236443	KLHL9;CUL5;FBXL19	Q6PCT2;Q9P2J3;Q93034	CUL5	Q15843;Q86VP6	R-HSA-8956040;R-HSA-8951656;R-HSA-8956200;R-HSA-8955241;R-HSA-8952618;R-HSA-8952044;R-HSA-8952620;R-HSA-8956045;R-HSA-8955245;R-HSA-8951648;R-HSA-5690808;R-HSA-8952039;R-HSA-8955289;R-HSA-8951644;R-HSA-8955285
R-HSA-5576891	Cardiac conduction	2	167	2	56	0.0113459	0.886322	0.910811	3	27	0.00205934	KAT2B;TAZ	Q9GZV5;Q92831	PRKAR2B;PRKAR2B	P17612	R-HSA-5617182;R-HSA-5617179;R-HSA-2032800
R-HSA-69002	DNA Replication Pre-Initiation	1	88	1	56	0.00597867	0.887103	0.910811	16	21	0.00160171	ORC4	O43929	ORC4	Q13415;Q9UBD5;Q9Y5N6;O43913	R-HSA-68960;R-HSA-68611;R-HSA-68610;R-HSA-68615;R-HSA-68940;R-HSA-176973;R-HSA-68849;R-HSA-68688;R-HSA-68595;R-HSA-68914;R-HSA-68917;R-HSA-68916;R-HSA-68919;R-HSA-68918;R-HSA-68603;R-HSA-68826
R-HSA-351906	Apoptotic cleavage of cell adhesion proteins	0	11	4	121	0.000747333	0.887103	0.910811	2	10	0.000762718			TAZ;AMER1;LZTFL1;TAZ	Q07157;P35222	R-HSA-202969;R-HSA-351913
R-HSA-525793	Myogenesis	0	32	1	101	0.00217406	0.887103	0.910811	1	14	0.00106781			TOP1	P00519	R-HSA-449200
R-HSA-112409	RAF-independent MAPK1/3 activation	0	28	2	112	0.0019023	0.888987	0.910811	4	12	0.000915262			RAF1;BCL2	Q02750;P36507;P28482	R-HSA-109857;R-HSA-109858;R-HSA-109863;R-HSA-109864
R-HSA-8849471	PTK6 Regulates RHO GTPases, RAS GTPase and MAP kinases	0	20	2	115	0.00135879	0.888987	0.910811	3	13	0.000991534			ANKS1A;APPL1	P56945;15996	R-HSA-8848726;R-HSA-8848618;R-HSA-8848713
R-HSA-6781823	Formation of TC-NER Pre-Incision Complex	0	56	1	78	0.00380461	0.888987	0.910811	1	7	0.000533903			KAT2B	Q09472	R-HSA-6782004
R-HSA-110313	Translesion synthesis by Y family DNA polymerases bypasses lesions on DNA template	1	48	0	91	0.00326109	0.888987	0.910811	2	28	0.00213561	USP10				R-HSA-5653766;R-HSA-5653770
R-HSA-6807505	RNA polymerase II transcribes snRNA genes	2	94	1	140	0.0063863	0.889311	0.910811	9	11	0.00083899	ICE2;TSHZ1	Q659A1;Q00403	APPL1	15996	R-HSA-6814885;R-HSA-6814549;R-HSA-6814559;R-HSA-6810238;R-HSA-6814555;R-HSA-6810235;R-HSA-6814554;R-HSA-6810234;R-HSA-6810233
R-HSA-9660821	ADORA2B mediated anti-inflammatory cytokines production	2	159	2	71	0.0108024	0.890779	0.910811	4	12	0.000915262	PRKAR2B;HRH2	P25021;P31323	PRKAR2B;APPL1	15996;17489	R-HSA-111925;R-HSA-392129;R-HSA-8951727;R-HSA-9660824
R-HSA-9022692	Regulation of MECP2 expression and activity	0	39	3	94	0.00264964	0.89084	0.910811	2	14	0.00106781			CBX3;NBR1;HMG20A	P42858;Q14739	R-HSA-9023592;R-HSA-9018594
R-HSA-418990	Adherens junctions interactions	1	35	0	105	0.00237788	0.89084	0.910811	2	16	0.00122035	CDH11				R-HSA-419002;R-HSA-419001
R-HSA-1181150	Signaling by NODAL	0	23	1	113	0.00156261	0.89084	0.910811	1	12	0.000915262			ZNF503	O75593	R-HSA-1225919
R-HSA-380270	Recruitment of mitotic centrosome proteins and complexes	1	81	1	54	0.00550309	0.892662	0.910811	3	3	0.000228815	PRKAR2B	P31323	EPS15L1	P53350	R-HSA-380311;R-HSA-380455;R-HSA-380283
R-HSA-4655427	SUMOylation of DNA methylation proteins	0	16	2	122	0.00108703	0.892662	0.910811	3	3	0.000228815			NRIP1;SAE1	Q9UBC3;Q9Y6K1;P26358;P63279	R-HSA-4655431;R-HSA-4655440;R-HSA-4655374
R-HSA-72662	Activation of the mRNA upon binding of the cap-binding complex and eIFs, and subsequent binding to 43S	1	66	0	77	0.004484	0.892662	0.910811	2	6	0.000457631	ENSBTAG00000037600				R-HSA-156808;R-HSA-157849
R-HSA-209543	p75NTR recruits signalling complexes	0	16	2	123	0.00108703	0.892662	0.910811	2	9	0.000686446			NBR1;TIFA	Q13501;Q9Y4K3	R-HSA-193694;R-HSA-193695
R-HSA-8849468	PTK6 Regulates Proteins Involved in RNA Processing	0	7	1	131	0.000475576	0.892662	0.910811	1	7	0.000533903			TOP1	P23246	R-HSA-8849463
R-HSA-5389840	Mitochondrial translation elongation	0	94	1	41	0.0063863	0.892662	0.910811	1	8	0.000610175			APPL1	15996	R-HSA-5419268
R-HSA-380259	Loss of Nlp from mitotic centrosomes	1	71	1	66	0.0048237	0.894454	0.910811	2	2	0.000152544	PRKAR2B	P31323	EPS15L1	P53350	R-HSA-380272;R-HSA-380303
R-HSA-389359	CD28 dependent Vav1 pathway	0	17	2	121	0.00115497	0.894454	0.910811	3	6	0.000457631			PAG1;APPL1	P06241;15996	R-HSA-389348;R-HSA-389350;R-HSA-389354
R-HSA-8866904	Negative regulation of activity of TFAP2 (AP-2) family transcription factors	0	11	1	129	0.000747333	0.894454	0.910811	3	6	0.000457631			SAE1	P63279	R-HSA-3234081;R-HSA-3234084;R-HSA-3234094
R-HSA-8963899	Plasma lipoprotein remodeling	1	54	1	84	0.00366873	0.894454	0.910811	4	30	0.00228815	CREB3L3	Q68CJ9	TMEM19	Q6Q788	R-HSA-174757;R-HSA-6784622;R-HSA-6784620;R-HSA-6784648
R-HSA-72737	Cap-dependent Translation Initiation	2	130	1	112	0.00883212	0.895073	0.910811	13	18	0.00137289	DENND2D;ENSBTAG00000037600	P62244;P50914	APPL1	15996	R-HSA-72673;R-HSA-72672;R-HSA-72676;R-HSA-72619;R-HSA-156808;R-HSA-72621;R-HSA-72691;R-HSA-72722;R-HSA-72663;R-HSA-72697;R-HSA-157849;R-HSA-72669;R-HSA-72671
R-HSA-1912408	Pre-NOTCH Transcription and Translation	2	89	3	144	0.00604661	0.895073	0.910811	8	28	0.00213561	KAT2B;H2AFZ	P0C0S5;Q92831	IARS;NBR1;TAZ	P05412;Q01196	R-HSA-9604834;R-HSA-1912415;R-HSA-9017835;R-HSA-1912401;R-HSA-9604831;R-HSA-1912416;R-HSA-9604703;R-HSA-9604829
R-HSA-5419276	Mitochondrial translation termination	0	94	1	43	0.0063863	0.896216	0.910811	1	5	0.000381359			APPL1	15996	R-HSA-5419264
R-HSA-72613	Eukaryotic Translation Initiation	2	130	1	113	0.00883212	0.896469	0.910811	15	21	0.00160171	DENND2D;ENSBTAG00000037600	P62244;P50914	APPL1	15996	R-HSA-72673;R-HSA-72672;R-HSA-72676;R-HSA-72619;R-HSA-156808;R-HSA-72621;R-HSA-72691;R-HSA-72722;R-HSA-156823;R-HSA-72663;R-HSA-156826;R-HSA-72697;R-HSA-157849;R-HSA-72669;R-HSA-72671
R-HSA-380284	Loss of proteins required for interphase microtubule organization from the centrosome	1	71	1	68	0.0048237	0.897949	0.910811	3	3	0.000228815	PRKAR2B	P31323	EPS15L1	P53350	R-HSA-380294;R-HSA-380272;R-HSA-380303
R-HSA-5693616	Presynaptic phase of homologous DNA pairing and strand exchange	1	41	0	107	0.00278552	0.897949	0.910811	2	5	0.000381359	RAD50				R-HSA-5685341;R-HSA-5693561
R-HSA-6783310	Fanconi Anemia Pathway	0	42	2	107	0.00285345	0.897949	0.910811	2	13	0.000991534			RAD50;RBBP6	Q9BXW9;Q9BTP7	R-HSA-6785607;R-HSA-6785594
R-HSA-9673770	Signaling by PDGFRA extracellular domain mutants	0	19	1	119	0.00129085	0.897949	0.910811	1	7	0.000533903			APPL1	15996	R-HSA-9672163
R-HSA-9673767	Signaling by PDGFRA transmembrane, juxtamembrane and kinase domain mutants	0	19	1	119	0.00129085	0.897949	0.910811	1	7	0.000533903			APPL1	15996	R-HSA-9672170
R-HSA-2559582	Senescence-Associated Secretory Phenotype (SASP)	1	91	0	47	0.00618249	0.897949	0.910811	2	22	0.00167798	H2AFZ				R-HSA-3788745;R-HSA-3788748
R-HSA-196791	Vitamin D (calciferol) metabolism	0	22	1	116	0.00149467	0.897949	0.910811	1	19	0.00144916			SAE1	P63279	R-HSA-4546387
R-HSA-9007101	Rab regulation of trafficking	2	129	1	112	0.00876418	0.89921	0.910811	18	35	0.00266951	DENND2D;DENND4B	Q9H6A0;O75064	APPL1	15996	R-HSA-8876615;R-HSA-8876454;R-HSA-8876837;R-HSA-8877475;R-HSA-8876193;R-HSA-8877760;R-HSA-8877998;R-HSA-8877612;R-HSA-8877451;R-HSA-8876616;R-HSA-8875318;R-HSA-8877813;R-HSA-8876191;R-HSA-8877311;R-HSA-8876190;R-HSA-8876188;R-HSA-8877308;R-HSA-8875320
R-HSA-9665686	Signaling by ERBB2 TMD/JMD mutants	0	35	2	108	0.00237788	0.899653	0.910811	3	13	0.000991534			APPL1;CEACAM1	P29353;15996	R-HSA-9665701;R-HSA-9665700;R-HSA-9665707
R-HSA-2586552	Signaling by Leptin	0	13	2	125	0.000883212	0.899653	0.910811	3	19	0.00144916			CA8;PAG1	P40763	R-HSA-2671868;R-HSA-2671839;R-HSA-2730595
R-HSA-400511	Synthesis, secretion, and inactivation of Glucose-dependent Insulinotropic Polypeptide (GIP)	0	22	1	116	0.00149467	0.899653	0.910811	1	7	0.000533903			SAE1	P26367	R-HSA-400500
R-HSA-9615017	FOXO-mediated transcription of oxidative stress, metabolic and neuronal genes	1	49	0	93	0.00332903	0.899653	0.910811	2	34	0.00259324	NR3C1				R-HSA-9625699;R-HSA-9625693
R-HSA-9670095	Inhibition of DNA recombination at telomere	1	48	2	96	0.00326109	0.901328	0.910811	4	4	0.000305087	H2AFZ	P0C0S5	RAD50;FTH1	P46100;Q9UER7	R-HSA-9670114;R-HSA-9670149;R-HSA-9670101;R-HSA-9007926
R-HSA-351202	Metabolism of polyamines	0	80	1	66	0.00543515	0.901328	0.910811	2	17	0.00129662			TEAD4	P21673	R-HSA-351207;R-HSA-351208
R-HSA-8853659	RET signaling	1	43	1	106	0.00292139	0.901328	0.910811	2	24	0.00183052	DOK5	Q9P104	CEACAM1	P29353	R-HSA-8855617;R-HSA-8853737
R-HSA-9604323	Negative regulation of NOTCH4 signaling	0	57	4	84	0.00387255	0.902976	0.910811	2	6	0.000457631			BEX3;APPL1;NR3C1;RAF1	P31749;Q9Y6A5	R-HSA-9604675;R-HSA-9604328
R-HSA-8863795	Downregulation of ERBB2 signaling	1	36	1	107	0.00244582	0.902976	0.910811	4	14	0.00106781	CUL5	Q93034	NBR1	P40818	R-HSA-1918095;R-HSA-1358791;R-HSA-1358797;R-HSA-1358795
R-HSA-167172	Transcription of the HIV genome	1	81	0	67	0.00550309	0.902976	0.910811	11	47	0.00358478	TSHZ1				R-HSA-167474;R-HSA-9613490;R-HSA-167121;R-HSA-167477;R-HSA-9613498;R-HSA-167130;R-HSA-167097;R-HSA-167113;R-HSA-167134;R-HSA-167118;R-HSA-167484
R-HSA-9609507	Protein localization	2	170	0	79	0.0115497	0.903195	0.910811	3	53	0.00404241	HOMEZ;TAZ				R-HSA-1955380;R-HSA-1299481;R-HSA-1299484
R-HSA-1660499	Synthesis of PIPs at the plasma membrane	2	69	0	170	0.00468782	0.90449	0.910811	6	33	0.00251697	AKAP12;PLEKHA2				R-HSA-1675773;R-HSA-1676145;R-HSA-1676082;R-HSA-1675810;R-HSA-8870332;R-HSA-1676134
R-HSA-8939902	Regulation of RUNX2 expression and activity	2	83	3	156	0.00563897	0.90577	0.910811	9	32	0.0024407	HIVEP3;NR3C1	P04150;Q5T1R4	NBR1;IFNAR1;KAT2B	Q15672;P49841;P42224	R-HSA-9008475;R-HSA-9009085;R-HSA-8939900;R-HSA-9008076;R-HSA-9008476;R-HSA-9008015;R-HSA-9008110;R-HSA-8940032;R-HSA-9008036
R-HSA-8853334	Signaling by FGFR3 fusions in cancer	0	17	1	128	0.00115497	0.906189	0.910811	1	9	0.000686446			APPL1	15996	R-HSA-8853307
R-HSA-76005	Response to elevated platelet cytosolic Ca2+	2	144	1	95	0.00978327	0.907033	0.910811	4	14	0.00106781	PCDH7;SOD1	O60245;P00441	RAF1	O43852;P11021	R-HSA-481044;R-HSA-482772;R-HSA-350745;R-HSA-351323
R-HSA-72165	mRNA Splicing - Minor Pathway	1	56	2	87	0.00380461	0.907755	0.910811	5	5	0.000381359	LSM2	Q9Y333	TOP1;RBBP6	Q07955;Q16629	R-HSA-75079;R-HSA-75081;R-HSA-75080;R-HSA-75083;R-HSA-75082
R-HSA-4085377	SUMOylation of SUMOylation proteins	0	39	1	107	0.00264964	0.907755	0.910811	5	5	0.000381359			SAE1	P63279	R-HSA-4551649;R-HSA-4551683;R-HSA-3968362;R-HSA-4085350;R-HSA-4551679
R-HSA-9020933	Interleukin-23 signaling	1	11	3	136	0.000747333	0.907755	0.910811	10	12	0.000915262	IL12B	P29460	CA8;PAG1;IL12B	P40763;P29460;Q9NPF7	R-HSA-8950780;R-HSA-8950364;R-HSA-8950269;R-HSA-8952749;R-HSA-8950591;R-HSA-447130;R-HSA-8950741;R-HSA-8952823;R-HSA-8950583;R-HSA-8950183
R-HSA-180746	Nuclear import of Rev protein	0	41	3	105	0.00278552	0.907755	0.910811	4	7	0.000533903			STOM;TOP1;APPL1	P06748;Q14974;15996	R-HSA-180736;R-HSA-180709;R-HSA-180725;R-HSA-180687
R-HSA-5099900	WNT5A-dependent internalization of FZD4	0	20	2	125	0.00135879	0.907755	0.910811	1	5	0.000381359			TIFA;TAZ	O14641	R-HSA-5138441
R-HSA-8985947	Interleukin-9 signaling	0	16	3	129	0.00108703	0.907755	0.910811	2	13	0.000991534			IFNAR1;CA8;PAG1	P40763;P42224	R-HSA-8985966;R-HSA-8985943
R-HSA-416482	G alpha (12/13) signalling events	0	87	2	61	0.00591073	0.909296	0.910811	5	15	0.00114408			IBTK;APPL1	15996;Q06187	R-HSA-114544;R-HSA-8964333;R-HSA-419166;R-HSA-8964274;R-HSA-751029
R-HSA-1614558	Degradation of cysteine and homocysteine	0	53	1	91	0.00360079	0.909296	0.910811	2	23	0.00175425			TIFA	Q99757	R-HSA-9035227;R-HSA-9035484
R-HSA-5693579	Homologous DNA Pairing and Strand Exchange	1	44	0	114	0.00298933	0.910811	0.910811	4	8	0.000610175	RAD50				R-HSA-5693620;R-HSA-5685838;R-HSA-5685341;R-HSA-5693561
R-HSA-1483255	PI Metabolism	3	112	0	223	0.00760921	0.911442	0.911442	9	89	0.00678819	AKAP12;PLEKHA2;PIK3R4				R-HSA-1675961;R-HSA-1676024;R-HSA-1675773;R-HSA-1676145;R-HSA-1675939;R-HSA-1676082;R-HSA-1675810;R-HSA-8870332;R-HSA-1676134
R-HSA-112382	Formation of RNA Pol II elongation complex	0	63	1	95	0.00428018	0.9123	0.9123	1	2	0.000152544			ICE2	Q96JC9	R-HSA-112381
R-HSA-1482788	Acyl chain remodelling of PC	0	40	1	106	0.00271758	0.9123	0.9123	1	9	0.000686446			STOM	Q8N661	R-HSA-8874435
R-HSA-5173105	O-linked glycosylation	1	132	0	14	0.008968	0.9123	0.9123	1	28	0.00213561	GALNT6				R-HSA-913675
R-HSA-5250941	Negative epigenetic regulation of rRNA expression	3	89	7	256	0.00604661	0.913518	0.913518	9	12	0.000915262	H2AFZ;POLR1B;TWISTNB	P0C0S5;Q9H9Y6;Q3B726	CBX3;NRIP1;ELMSAN1;ATE1;KAT2B;APPL1;HMG20A	O43463;Q9UBC3;Q13547;Q92769;Q96EB6;P26358	R-HSA-427366;R-HSA-427527;R-HSA-427409;R-HSA-5211239;R-HSA-427514;R-HSA-5227490;R-HSA-427528;R-HSA-433672;R-HSA-427337
R-HSA-8866376	Reelin signalling pathway	0	7	2	140	0.000475576	0.913765	0.913765	2	4	0.000305087			ANKS1A;PAG1	Q96B97;P06241	R-HSA-8855237;R-HSA-8855259
R-HSA-430116	GP1b-IX-V activation signalling	1	12	2	136	0.000815273	0.913765	0.913765	3	7	0.000533903	RAF1	P04049	RAF1;TIRAP	P04049;P27986	R-HSA-443831;R-HSA-443439;R-HSA-443402
R-HSA-8951430	RUNX3 regulates WNT signaling	0	10	1	141	0.000679394	0.915206	0.915206	1	5	0.000381359			TOP1	P01106	R-HSA-4411357
R-HSA-445355	Smooth Muscle Contraction	0	55	1	94	0.00373667	0.915206	0.915206	2	11	0.00083899			APPL1	15996;O75923	R-HSA-5263633;R-HSA-392152
R-HSA-198323	AKT phosphorylates targets in the cytosol	0	16	2	135	0.00108703	0.915206	0.915206	1	9	0.000686446			RAF1;BCL2	Q92934	R-HSA-198347
R-HSA-2892247	POU5F1 (OCT4), SOX2, NANOG activate genes related to proliferation	0	21	2	130	0.00142673	0.915206	0.915206	1	16	0.00122035			CA8;PAG1	P40763	R-HSA-452515
R-HSA-73893	DNA Damage Bypass	1	57	0	100	0.00387255	0.915206	0.915206	2	34	0.00259324	USP10				R-HSA-5653766;R-HSA-5653770
R-HSA-380287	Centrosome maturation	1	83	1	68	0.00563897	0.916622	0.916622	6	6	0.000457631	PRKAR2B	P31323	EPS15L1	P53350	R-HSA-380311;R-HSA-380455;R-HSA-380294;R-HSA-380272;R-HSA-380303;R-HSA-380283
R-HSA-166663	Initial triggering of complement	0	120	1	29	0.00815273	0.918015	0.918015	2	21	0.00160171			STOM	P06681	R-HSA-166795;R-HSA-166792
R-HSA-8979227	Triglyceride metabolism	1	66	0	85	0.004484	0.918015	0.918015	2	24	0.00183052	PNPLA4				R-HSA-8848355;R-HSA-8848338
R-HSA-211000	Gene Silencing by RNA	1	117	1	36	0.00794891	0.918015	0.918015	2	36	0.00274579	H2AFZ	P0C0S5	STOM	O15397	R-HSA-5578742;R-HSA-5578712
R-HSA-8875878	MET promotes cell motility	1	45	2	113	0.00305727	0.919385	0.919385	3	12	0.000915262	LAMC2	Q13753	LPXN;APPL1	Q05397;15996	R-HSA-8875591;R-HSA-8875568;R-HSA-8874079
R-HSA-9013507	NOTCH3 Activation and Transmission of Signal to the Nucleus	0	28	3	124	0.0019023	0.919385	0.919385	3	15	0.00114408			UBE2E2;BEX3;USP10	O00308;P67809;Q9Y6A5	R-HSA-9017855;R-HSA-9021520;R-HSA-9017797
R-HSA-159227	Transport of the SLBP independent Mature mRNA	0	39	1	119	0.00264964	0.920731	0.920731	2	3	0.000228815			TIFA	Q9UBU9	R-HSA-158484;R-HSA-111439
R-HSA-8849469	PTK6 Regulates RTKs and Their Effectors AKT1 and DOK1	0	11	3	142	0.000747333	0.920731	0.920731	3	8	0.000610175			APPL1;NR3C1;RAF1	P31749;P22681	R-HSA-8848818;R-HSA-8848751;R-HSA-8848829
R-HSA-4641258	Degradation of DVL	0	57	2	100	0.00387255	0.920731	0.920731	2	7	0.000533903			TIFA;TAZ	O14641;O14640	R-HSA-4641155;R-HSA-4641147
R-HSA-75955	RNA Polymerase II Transcription Elongation	0	66	1	100	0.004484	0.920731	0.920731	1	8	0.000610175			ICE2	Q96JC9	R-HSA-112381
R-HSA-435368	Zinc efflux and compartmentalization by the SLC30 family	0	8	2	145	0.000543515	0.922056	0.922056	1	7	0.000533903			TMEM9;HMG20A	Q8IWU4	R-HSA-437136
R-HSA-381771	Synthesis, secretion, and inactivation of Glucagon-like Peptide-1 (GLP-1)	0	43	1	111	0.00292139	0.922056	0.922056	1	7	0.000533903			SAE1	P26367	R-HSA-381799
R-HSA-9670439	Signaling by phosphorylated juxtamembrane, extracellular and kinase domain KIT mutants	0	28	1	127	0.0019023	0.922056	0.922056	1	11	0.00083899			APPL1	15996	R-HSA-9670436
R-HSA-1368108	BMAL1:CLOCK,NPAS2 activates circadian gene expression	0	42	1	114	0.00285345	0.922056	0.922056	1	20	0.00152544			APPL1	Q9UIH9	R-HSA-8878679
R-HSA-427359	SIRT1 negatively regulates rRNA expression	1	45	3	112	0.00305727	0.924639	0.924639	4	5	0.000381359	H2AFZ	P0C0S5	CBX3;ATE1;KAT2B	O43463;Q96EB6	R-HSA-427527;R-HSA-5211239;R-HSA-427514;R-HSA-427528
R-HSA-9664873	Pexophagy	1	13	1	145	0.000883212	0.924639	0.924639	6	13	0.000991534	NBR1	Q14596	NBR1	Q13501;Q9GZQ8	R-HSA-9664867;R-HSA-9664881;R-HSA-9664880;R-HSA-9664871;R-HSA-9664855;R-HSA-9664892
R-HSA-5205647	Mitophagy	0	31	3	135	0.00210612	0.924639	0.924639	2	15	0.00114408			NBR1;STOM;MARCH5	Q13501;P21796;O95140	R-HSA-5205673;R-HSA-5205682
R-HSA-1660514	Synthesis of PIPs at the Golgi membrane	1	32	0	123	0.00217406	0.925898	0.925898	1	11	0.00083899	PIK3R4				R-HSA-1675961
R-HSA-5610783	Degradation of GLI2 by the proteasome	0	62	1	95	0.00421224	0.927136	0.927136	1	5	0.000381359			NBR1	P49841	R-HSA-5610730
R-HSA-5610785	GLI3 is processed to GLI3R by the proteasome	0	62	1	98	0.00421224	0.928354	0.928354	1	5	0.000381359			NBR1	P49841	R-HSA-5610732
R-HSA-9694682	SARS-CoV-2 Genome Replication and Transcription	0	23	1	136	0.00156261	0.928354	0.928354	3	27	0.00205934			APPL1	15996	R-HSA-9694737;R-HSA-9694492;R-HSA-9694476
R-HSA-9694686	Replication of the SARS-CoV-2 genome	0	23	1	136	0.00156261	0.928354	0.928354	2	22	0.00167798			APPL1	15996	R-HSA-9694737;R-HSA-9694492
R-HSA-6783589	Interleukin-6 family signaling	0	31	1	135	0.00210612	0.928354	0.928354	1	34	0.00259324			APPL1	P22681	R-HSA-1112690
R-HSA-159231	Transport of Mature mRNA Derived from an Intronless Transcript	0	46	1	119	0.00312521	0.929551	0.929551	2	3	0.000228815			TIFA	Q9UBU9	R-HSA-77594;R-HSA-158447
R-HSA-450513	Tristetraprolin (TTP, ZFP36) binds and destabilizes mRNA	0	19	3	143	0.00129085	0.929551	0.929551	2	4	0.000305087			STOM;RAF1;PIK3R4	P31946;Q92973	R-HSA-450400;R-HSA-450394
R-HSA-373753	Nephrin family interactions	1	25	2	141	0.00169848	0.929551	0.929551	3	13	0.000991534	KIRREL3	Q8IZU9	PAG1;LBX1	P06241;P46940	R-HSA-451377;R-HSA-8981534;R-HSA-451757
R-HSA-210745	Regulation of gene expression in beta cells	0	35	1	126	0.00237788	0.929551	0.929551	2	12	0.000915262			SAE1	P26367	R-HSA-211289;R-HSA-211272
R-HSA-418889	Caspase activation via Dependence Receptors in the absence of ligand	1	12	3	150	0.000815273	0.930729	0.930729	4	8	0.000610175	APPL1	Q9UKG1	LARP4B;CA8;APPL1	Q9Y5V3;Q9UKG1	R-HSA-373717;R-HSA-373700;R-HSA-418845;R-HSA-374699
R-HSA-1489509	DAG and IP3 signaling	2	53	3	210	0.00360079	0.931119	0.931119	9	28	0.00213561	PRKAR2B;EBF3	Q96RR4;P31323	HOMEZ;PRKAR2B;HMG20A	P52292;P13861;17489	R-HSA-111955;R-HSA-111925;R-HSA-9619127;R-HSA-9619125;R-HSA-8951727;R-HSA-442749;R-HSA-112282;R-HSA-111930;R-HSA-9668558
R-HSA-8949613	Cristae formation	0	31	1	133	0.00210612	0.931887	0.931887	1	2	0.000152544			ANKS1A	Q9NX63	R-HSA-8949609
R-HSA-350054	Notch-HLH transcription pathway	1	28	1	140	0.0019023	0.933025	0.933025	1	2	0.000152544	KAT2B	Q92831	KAT2B	Q92793	R-HSA-212356
R-HSA-6803204	TP53 Regulates Transcription of Genes Involved in Cytochrome C Release	0	33	3	133	0.002242	0.933025	0.933025	5	25	0.0019068			KAT2B;BCL2;BCL2	Q13794;Q9BXH1;P55957;Q07812;Q92793	R-HSA-3700984;R-HSA-140214;R-HSA-139913;R-HSA-6791291;R-HSA-6797993
R-HSA-390247	Beta-oxidation of very long chain fatty acids	0	38	2	123	0.0025817	0.933025	0.933025	2	12	0.000915262			LZTFL1;HMG20A	Q08426	R-HSA-6809264;R-HSA-6809263
R-HSA-8985801	Regulation of cortical dendrite branching	0	4	4	158	0.000271758	0.934145	0.934145	1	2	0.000152544			HOMEZ;USP10;FBXL19;RHOU	O43639	R-HSA-8985812
R-HSA-1168372	Downstream signaling events of B Cell Receptor (BCR)	0	93	1	77	0.00631836	0.934145	0.934145	1	15	0.00114408			APPL1	15996	R-HSA-1168636
R-HSA-6781827	Transcription-Coupled Nucleotide Excision Repair (TC-NER)	0	85	1	85	0.00577485	0.935245	0.935245	2	17	0.00129662			KAT2B	Q09472	R-HSA-6782004;R-HSA-6782234
R-HSA-6803157	Antimicrobial peptides	1	123	0	44	0.00835655	0.935245	0.935245	1	58	0.00442377	CCR6				R-HSA-1471338
R-HSA-3215018	Processing and activation of SUMO	1	13	2	160	0.000883212	0.936328	0.936328	8	9	0.000686446	SAE1	Q9UBE0	HOMEZ;SAE1	P63165;P61956;P63279	R-HSA-2993790;R-HSA-2993769;R-HSA-2993784;R-HSA-2990840;R-HSA-2990842;R-HSA-2993781;R-HSA-2993780;R-HSA-2990833
R-HSA-8934593	Regulation of RUNX1 Expression and Activity	0	32	2	137	0.00217406	0.936328	0.936328	8	19	0.00144916			CUL5;TAZ	Q13951;Q01196	R-HSA-8935785;R-HSA-8937728;R-HSA-8937744;R-HSA-8937682;R-HSA-8938867;R-HSA-8865320;R-HSA-8937767;R-HSA-8938887
R-HSA-210993	Tie2 Signaling	0	23	2	150	0.00156261	0.936328	0.936328	3	14	0.00106781			APPL1;CEACAM1	O60496;P29353;15996	R-HSA-204850;R-HSA-210977;R-HSA-204861
R-HSA-176814	Activation of APC/C and APC/C:Cdc20 mediated degradation of mitotic proteins	0	77	1	93	0.00523133	0.936328	0.936328	1	15	0.00114408			EPS15L1	P53350	R-HSA-174119
R-HSA-9679514	SARS-CoV-1 Genome Replication and Transcription	0	22	1	146	0.00149467	0.937392	0.937392	3	27	0.00205934			APPL1	15996	R-HSA-9684018;R-HSA-9684017;R-HSA-9684016
R-HSA-9682706	Replication of the SARS-CoV-1 genome	0	22	1	146	0.00149467	0.937392	0.937392	2	22	0.00167798			APPL1	15996	R-HSA-9684018;R-HSA-9684017
R-HSA-4411364	Binding of TCF/LEF:CTNNB1 to target gene promoters	0	10	2	157	0.000679394	0.938439	0.938439	2	4	0.000305087			PPP2R5A;TOP1	P01106;Q9Y2T1	R-HSA-4411357;R-HSA-4411372
R-HSA-193639	p75NTR signals via NF-kB	0	19	2	157	0.00129085	0.938439	0.938439	2	13	0.000991534			NBR1;TIFA	Q13501;Q9Y4K3	R-HSA-193694;R-HSA-193695
R-HSA-71406	Pyruvate metabolism and Citric Acid (TCA) cycle	1	98	2	72	0.00665806	0.938439	0.938439	5	36	0.00274579	PDHX	O00330	STOM;APPL1	P21796;15996	R-HSA-71397;R-HSA-203946;R-HSA-204169;R-HSA-71775;R-HSA-9012374
R-HSA-175474	Assembly Of The HIV Virion	0	27	1	142	0.00183436	0.938439	0.938439	1	16	0.00122035			MMP25	P09958	R-HSA-171288
R-HSA-5693554	Resolution of D-loop Structures through Synthesis-Dependent Strand Annealing (SDSA)	1	30	1	144	0.00203818	0.939468	0.939468	1	1	7.62718e-05	RAD50	Q92878	ZSCAN4	Q92993	R-HSA-5693589
R-HSA-156711	Polo-like kinase mediated events	1	23	2	151	0.00156261	0.939468	0.939468	12	15	0.00114408	MYBL2	P10244	EPS15L1;KAT2B	P53350;Q09472	R-HSA-162657;R-HSA-156678;R-HSA-4088298;R-HSA-4088299;R-HSA-4088134;R-HSA-156699;R-HSA-4088309;R-HSA-4088130;R-HSA-4088162;R-HSA-4088306;R-HSA-4088307;R-HSA-4088305
R-HSA-400508	Incretin synthesis, secretion, and inactivation	0	47	1	122	0.00319315	0.939468	0.939468	2	14	0.00106781			SAE1	P26367	R-HSA-381799;R-HSA-400500
R-HSA-9669938	Signaling by KIT in disease	0	43	1	127	0.00292139	0.939468	0.939468	1	26	0.00198307			APPL1	15996	R-HSA-9670436
R-HSA-9615933	Postmitotic nuclear pore complex (NPC) reformation	0	32	2	148	0.00217406	0.94048	0.94048	2	10	0.000762718			SAE1;APPL1	15996;P63279	R-HSA-3000449;R-HSA-9624845
R-HSA-9671555	Signaling by PDGFR in disease	0	42	1	128	0.00285345	0.94048	0.94048	2	24	0.00183052			APPL1	15996	R-HSA-9672163;R-HSA-9672170
R-HSA-9694631	Maturation of nucleoprotein	0	36	2	136	0.00244582	0.941476	0.941476	3	9	0.000686446			NBR1;SAE1	P49841;P63279	R-HSA-9694293;R-HSA-9694463;R-HSA-9687724
R-HSA-1834941	STING mediated induction of host immune responses	0	24	1	151	0.00163055	0.941476	0.941476	1	19	0.00144916			APPL1	15996	R-HSA-3244614
R-HSA-202433	Generation of second messenger molecules	2	59	0	223	0.00400842	0.941642	0.941642	3	17	0.00129662	BLA-DQB;ENSBTAG00000038397				R-HSA-202245;R-HSA-202248;R-HSA-202216
R-HSA-159230	Transport of the SLBP Dependant Mature mRNA	0	40	1	139	0.00271758	0.942454	0.942454	2	3	0.000228815			TIFA	Q9UBU9	R-HSA-77587;R-HSA-159050
R-HSA-8943724	Regulation of PTEN gene transcription	1	70	2	104	0.00475576	0.942454	0.942454	3	15	0.00114408	RRAGB	Q5VZM2	IARS;NBR1	P05412	R-HSA-8944457;R-HSA-8944047;R-HSA-8944454
R-HSA-6799198	Complex I biogenesis	0	57	2	154	0.00387255	0.942454	0.942454	2	13	0.000991534			ATP6AP2;MARCH5	Q9NPL8	R-HSA-6799203;R-HSA-6799196
R-HSA-69205	G1/S-Specific Transcription	0	43	2	132	0.00292139	0.942454	0.942454	2	28	0.00213561			TUBB2A;ORC4	Q13415;P04183	R-HSA-8961678;R-HSA-8962039
R-HSA-109704	PI3K Cascade	1	58	1	114	0.00394049	0.943417	0.943417	2	6	0.000457631	PIK3R4	Q99570	PRKAR2B	17489	R-HSA-109699;R-HSA-162425
R-HSA-2559585	Oncogene Induced Senescence	0	42	1	144	0.00285345	0.943417	0.943417	1	19	0.00144916			APPL1	P41134	R-HSA-3209165
R-HSA-432722	Golgi Associated Vesicle Biogenesis	2	61	1	227	0.0041443	0.944024	0.944024	2	7	0.000533903	FTH1;SH3D19	Q5HYK7;P02794	APPL1	15996	R-HSA-434362;R-HSA-421835
R-HSA-180292	GAB1 signalosome	1	23	1	156	0.00156261	0.944363	0.944363	2	11	0.00083899	PAG1	Q9NWQ8	PAG1	P41240	R-HSA-177923;R-HSA-177926
R-HSA-69541	Stabilization of p53	0	59	1	120	0.00400842	0.944363	0.944363	2	15	0.00114408			PPP2R5A	O96017	R-HSA-69685;R-HSA-349426
R-HSA-5693568	Resolution of D-loop Structures through Holliday Junction Intermediates	1	36	1	148	0.00244582	0.945293	0.945293	6	9	0.000686446	RAD50	Q92878	ZSCAN4	Q92993	R-HSA-5686469;R-HSA-5686483;R-HSA-5693539;R-HSA-5693584;R-HSA-5686410;R-HSA-5686440
R-HSA-177243	Interactions of Rev with host cellular proteins	0	46	3	133	0.00312521	0.945293	0.945293	4	16	0.00122035			STOM;TOP1;APPL1	P06748;Q14974;15996	R-HSA-180736;R-HSA-180709;R-HSA-180725;R-HSA-180687
R-HSA-9614657	FOXO-mediated transcription of cell death genes	0	23	1	153	0.00156261	0.945293	0.945293	2	15	0.00114408			BCL2	O43521;Q9BXH1	R-HSA-9622667;R-HSA-9622604
R-HSA-9683610	Maturation of nucleoprotein	0	36	2	141	0.00244582	0.946208	0.946208	3	9	0.000686446			NBR1;SAE1	P49841;P63279	R-HSA-9683664;R-HSA-9683687;R-HSA-9687724
R-HSA-8866654	E3 ubiquitin ligases ubiquitinate target proteins	1	61	1	122	0.0041443	0.946208	0.946208	4	16	0.00122035	UBE2E2	P51965	TOP1	P78527	R-HSA-8939323;R-HSA-8938770;R-HSA-8938773;R-HSA-8939335
R-HSA-8866911	TFAP2 (AP-2) family regulates transcription of cell cycle factors	0	6	1	168	0.000407636	0.946208	0.946208	1	4	0.000305087			TOP1	P01106	R-HSA-8865265
R-HSA-352230	Amino acid transport across the plasma membrane	0	68	1	106	0.00461988	0.946208	0.946208	1	36	0.00274579			TMEM19	P30825	R-HSA-375776
R-HSA-8856688	Golgi-to-ER retrograde transport	2	148	3	144	0.010055	0.946313	0.946313	7	18	0.00137289	TUBB2A	Q13885;Q9BVA1	STOM;APPL1;MARCH5	Q12981;15996	R-HSA-8849350;R-HSA-6811414;R-HSA-6811426;R-HSA-6811423;R-HSA-6811422;R-HSA-8849353;R-HSA-8850041
R-HSA-446193	Biosynthesis of the N-glycan precursor (dolichol lipid-linked oligosaccharide, LLO) and transfer to a nascent protein	2	159	2	122	0.0108024	0.946313	0.946313	5	63	0.00480513	PDE4B;ALG12	Q9BV10;O95394	STOM;APPL1	Q96AA3;15996	R-HSA-446198;R-HSA-446212;R-HSA-6787533;R-HSA-446221;R-HSA-446185
R-HSA-5693537	Resolution of D-Loop Structures	1	37	1	149	0.00251376	0.947108	0.947108	7	10	0.000762718	RAD50	Q92878	ZSCAN4	Q92993	R-HSA-5693589;R-HSA-5686469;R-HSA-5686483;R-HSA-5693539;R-HSA-5693584;R-HSA-5686410;R-HSA-5686440
R-HSA-5696395	Formation of Incision Complex in GG-NER	0	47	1	140	0.00319315	0.947108	0.947108	1	10	0.000762718			SAE1	P63279	R-HSA-6790454
R-HSA-6811558	PI5P, PP2A and IER3 Regulate PI3K/AKT Signaling	2	126	3	159	0.00856036	0.948513	0.948513	3	7	0.000533903	AKAP12;PPP2R5A	Q15172;O14986	APPL1;NR3C1;RAF1	P31749	R-HSA-8857925;R-HSA-6811504;R-HSA-1676082
R-HSA-9633012	Response of EIF2AK4 (GCN2) to amino acid deficiency	2	115	0	170	0.00781303	0.948513	0.948513	4	16	0.00122035	DENND2D;ENSBTAG00000037600				R-HSA-9633008;R-HSA-9633742;R-HSA-9634669;R-HSA-9633005
R-HSA-159234	Transport of Mature mRNAs Derived from Intronless Transcripts	0	47	1	139	0.00319315	0.948863	0.948863	6	9	0.000686446			TIFA	Q9UBU9	R-HSA-77587;R-HSA-158484;R-HSA-159050;R-HSA-77594;R-HSA-158447;R-HSA-111439
R-HSA-9617629	Regulation of FOXO transcriptional activity by acetylation	1	16	1	170	0.00108703	0.948863	0.948863	5	9	0.000686446	KAT2B	Q92831	KAT2B	Q96EB6;Q92793;Q09472	R-HSA-9626962;R-HSA-9620515;R-HSA-9626928;R-HSA-9626945;R-HSA-9617735
R-HSA-6804759	Regulation of TP53 Activity through Association with Co-factors	0	17	2	162	0.00115497	0.948863	0.948863	2	11	0.00083899			PLSCR2;LSM2	Q8N9N5;Q12837	R-HSA-6804425;R-HSA-3221982
R-HSA-5663213	RHO GTPases Activate WASPs and WAVEs	0	41	1	144	0.00278552	0.948863	0.948863	1	10	0.000762718			TOP1	P00519	R-HSA-2130194
R-HSA-77289	Mitochondrial Fatty Acid Beta-Oxidation	1	105	0	74	0.00713364	0.948863	0.948863	1	47	0.00358478	ACOT9				R-HSA-5690066
R-HSA-1266695	Interleukin-7 signaling	1	36	3	148	0.00244582	0.949718	0.949718	15	26	0.00198307	IL7R	P16871	CA8;IL7R;PAG1	P40763;P13232	R-HSA-449958;R-HSA-1295540;R-HSA-6785165;R-HSA-8983077;R-HSA-1295519;R-HSA-8983078;R-HSA-1295516;R-HSA-1266684;R-HSA-8983003;R-HSA-1264832;R-HSA-9025969;R-HSA-8983059;R-HSA-449978;R-HSA-8983061;R-HSA-8983063
R-HSA-73884	Base Excision Repair	1	99	0	81	0.006726	0.949718	0.949718	6	105	0.00800854	H2AFZ				R-HSA-9629216;R-HSA-9629483;R-HSA-9629195;R-HSA-9629497;R-HSA-9629372;R-HSA-9629373
R-HSA-425397	Transport of vitamins, nucleosides, and related molecules	0	108	1	72	0.00733745	0.949718	0.949718	2	39	0.0029746			STOM	Q969S0	R-HSA-742354;R-HSA-742373
R-HSA-5655291	Signaling by FGFR4 in disease	0	19	1	165	0.00129085	0.950559	0.950559	1	15	0.00114408			APPL1	15996	R-HSA-5655347
R-HSA-3214847	HATs acetylate histones	2	110	2	185	0.00747333	0.950628	0.950628	4	15	0.00114408	KAT2B;ATXN7	O15265;Q92831	NR3C1;KAT2B	Q15788;Q92793;Q09472	R-HSA-3301237;R-HSA-3697008;R-HSA-3662335;R-HSA-5579018
R-HSA-1912422	Pre-NOTCH Expression and Processing	2	113	4	175	0.00767715	0.950628	0.950628	10	38	0.00289833	KAT2B;H2AFZ	P0C0S5;Q92831	IARS;NBR1;MMP25;TAZ	P09958;P05412;Q01196	R-HSA-9604834;R-HSA-1912415;R-HSA-9017835;R-HSA-1912372;R-HSA-1912401;R-HSA-1912369;R-HSA-9604831;R-HSA-1912416;R-HSA-9604703;R-HSA-9604829
R-HSA-2559586	DNA Damage/Telomere Stress Induced Senescence	2	71	0	232	0.0048237	0.951314	0.951314	9	18	0.00137289	RAD50;H2AFZ				R-HSA-3785768;R-HSA-5682020;R-HSA-5693540;R-HSA-5682018;R-HSA-3785711;R-HSA-5682044;R-HSA-5693612;R-HSA-5682026;R-HSA-6792712
R-HSA-6804760	Regulation of TP53 Activity through Methylation	0	23	2	161	0.00156261	0.951386	0.951386	2	12	0.000915262			PPP2R5A;KAT2B	O96017;Q09472	R-HSA-6804229;R-HSA-6804266
R-HSA-112043	PLC beta mediated events	2	71	4	219	0.0048237	0.951991	0.951991	10	32	0.0024407	PRKAR2B;EBF3	Q96RR4;P31323	HOMEZ;PRKAR2B;HMG20A;BCL2	P52292;P28482;P13861;17489	R-HSA-111955;R-HSA-111925;R-HSA-9619127;R-HSA-9619125;R-HSA-8951727;R-HSA-111898;R-HSA-442749;R-HSA-112282;R-HSA-111930;R-HSA-9668558
R-HSA-450282	MAPK targets/ Nuclear events mediated by MAP kinases	0	35	2	157	0.00237788	0.9522	0.9522	3	16	0.00122035			IARS;NBR1	P05412	R-HSA-450292;R-HSA-168440;R-HSA-168136
R-HSA-176408	Regulation of APC/C activators between G1/S and early anaphase	0	83	3	115	0.00563897	0.9522	0.9522	2	14	0.00106781			EPS15L1;LZTFL1;KAT2B	O43684;O60566;P53350	R-HSA-174174;R-HSA-141437
R-HSA-112040	G-protein mediated events	2	72	4	219	0.00489164	0.952659	0.952659	11	41	0.00312715	PRKAR2B;EBF3	Q96RR4;P31323	HOMEZ;PRKAR2B;HMG20A;BCL2	P52292;P28482;P13861;17489	R-HSA-111955;R-HSA-111925;R-HSA-9619127;R-HSA-170676;R-HSA-9619125;R-HSA-8951727;R-HSA-111898;R-HSA-442749;R-HSA-112282;R-HSA-111930;R-HSA-9668558
R-HSA-446353	Cell-extracellular matrix interactions	0	19	1	172	0.00129085	0.953786	0.953786	2	10	0.000762718			RAF1	Q13418	R-HSA-446391;R-HSA-432897
R-HSA-397014	Muscle contraction	3	248	3	142	0.016849	0.954123	0.954123	9	42	0.00320342	KAT2B;ENPP2;TAZ	P12829;Q9GZV5;Q92831	PRKAR2B;APPL1;PRKAR2B	P17612;15996;O75923	R-HSA-390597;R-HSA-5263633;R-HSA-390598;R-HSA-390593;R-HSA-390595;R-HSA-5617182;R-HSA-392152;R-HSA-5617179;R-HSA-2032800
R-HSA-2299718	Condensation of Prophase Chromosomes	1	55	1	133	0.00373667	0.954559	0.954559	8	10	0.000762718	H2AFZ	P0C0S5	EPS15L1	P53350	R-HSA-2245218;R-HSA-2288097;R-HSA-2301205;R-HSA-2294580;R-HSA-2172678;R-HSA-2294600;R-HSA-2294590;R-HSA-2294574
R-HSA-8984722	Interleukin-35 Signalling	0	16	5	174	0.00108703	0.954559	0.954559	8	26	0.00198307			ATP6AP2;IFNAR1;CA8;PAG1;IL12B	P40763;P29459;P27824;P42224	R-HSA-8950362;R-HSA-8983996;R-HSA-8983841;R-HSA-8950740;R-HSA-8984021;R-HSA-8983845;R-HSA-8984964;R-HSA-8984023
R-HSA-9018678	Biosynthesis of specialized proresolving mediators (SPMs)	0	159	1	25	0.0108024	0.954559	0.954559	21	124	0.00945771			CCDC174	P09917	R-HSA-9027624;R-HSA-9020264;R-HSA-9025995;R-HSA-9018859;R-HSA-9018858;R-HSA-9025996;R-HSA-9027628;R-HSA-9018863;R-HSA-9025999;R-HSA-9018894;R-HSA-9020256;R-HSA-9020259;R-HSA-9024997;R-HSA-9026405;R-HSA-9020251;R-HSA-9020282;R-HSA-9020255;R-HSA-9027633;R-HSA-9026005;R-HSA-9020277;R-HSA-9020278
R-HSA-159418	Recycling of bile acids and salts	0	37	2	152	0.00251376	0.954559	0.954559	2	12	0.000915262			NR3C1;GAST	Q15788;Q14973	R-HSA-5340251;R-HSA-194121
R-HSA-69239	Synthesis of DNA	1	133	1	71	0.00903594	0.954559	0.954559	4	26	0.00198307	ORC4	O43929	ORC4	Q13415	R-HSA-68944;R-HSA-68947;R-HSA-68946;R-HSA-68948
R-HSA-5654710	PI-3K cascade:FGFR3	0	24	1	163	0.00163055	0.954559	0.954559	1	7	0.000533903			TIRAP	P27986	R-HSA-177931
R-HSA-5628897	TP53 Regulates Metabolic Genes	1	125	2	70	0.00849242	0.954559	0.954559	3	34	0.00259324	RRAGB	Q5VZM2	BEX3;ORC4	Q7LG56;Q92574	R-HSA-380979;R-HSA-165179;R-HSA-5632892
R-HSA-109606	Intrinsic Pathway for Apoptosis	2	61	3	262	0.0041443	0.955244	0.955244	27	62	0.00472885	BCL2	P10415;ENSG00000171791	BCL2;RAF1;BCL2	O43521;Q16611;P10415;Q13794;Q9BXH1;P55957;Q92934;Q07812	R-HSA-139906;R-HSA-139905;R-HSA-508163;R-HSA-139914;R-HSA-198347;R-HSA-139913;R-HSA-139918;R-HSA-139919;R-HSA-139917;R-HSA-168848;R-HSA-139920;R-HSA-168849;R-HSA-114263;R-HSA-114264;R-HSA-114275;R-HSA-6790025;R-HSA-114352;R-HSA-140214;R-HSA-139895;R-HSA-141367;R-HSA-139893;R-HSA-139898;R-HSA-139899;R-HSA-140216;R-HSA-139897;R-HSA-140217;R-HSA-140221
R-HSA-5654720	PI-3K cascade:FGFR4	0	25	1	163	0.00169848	0.95532	0.95532	1	7	0.000533903			TIRAP	P27986	R-HSA-177931
R-HSA-1839117	Signaling by cytosolic FGFR1 fusion mutants	0	26	1	163	0.00176642	0.956067	0.956067	2	14	0.00106781			TIRAP	P27986	R-HSA-1839114;R-HSA-1839078
R-HSA-435354	Zinc transporters	0	18	2	170	0.00122291	0.956067	0.956067	1	13	0.000991534			TMEM9;HMG20A	Q8IWU4	R-HSA-437136
R-HSA-68882	Mitotic Anaphase	4	249	5	260	0.0169169	0.956698	0.956698	8	32	0.0024407	TUBB2A;NUF2;PPP2R5A	Q13885;Q15172;Q9BVA1;Q9BZD4	CBX3;STOM;SAE1;KAT2B;APPL1	Q8IXJ6;Q14974;15996;P63279;Q14739	R-HSA-9668419;R-HSA-9624800;R-HSA-9667952;R-HSA-2467809;R-HSA-2467811;R-HSA-9624798;R-HSA-3000449;R-HSA-9624845
R-HSA-1295596	Spry regulation of FGF signaling	0	19	3	172	0.00129085	0.956803	0.956803	3	11	0.00083899			APPL1;RAF1;RAF1	P22681;P15056	R-HSA-1295622;R-HSA-1295621;R-HSA-1295604
R-HSA-9028731	Activated NTRK2 signals through FRS2 and FRS3	0	16	1	176	0.00108703	0.956803	0.956803	1	7	0.000533903			APPL1	15996	R-HSA-9032067
R-HSA-912446	Meiotic recombination	2	58	3	252	0.00394049	0.957094	0.957094	5	9	0.000686446	RAD50;H2AFZ	P0C0S5;Q92878	CDKL5;ZNF350;BCL2	P38398;P40692	R-HSA-912429;R-HSA-912503;R-HSA-9023941;R-HSA-1214188;R-HSA-9023943
R-HSA-5620912	Anchoring of the basal body to the plasma membrane	1	99	2	109	0.006726	0.957526	0.957526	8	9	0.000686446	PRKAR2B	P31323	LUZP1;APPL1	Q96NL6;15996	R-HSA-5626228;R-HSA-5626227;R-HSA-5626220;R-HSA-5626223;R-HSA-5626681;R-HSA-5617816;R-HSA-5626699;R-HSA-5638009
R-HSA-5654689	PI-3K cascade:FGFR1	0	28	1	163	0.0019023	0.957526	0.957526	1	7	0.000533903			TIRAP	P27986	R-HSA-177931
R-HSA-1614635	Sulfur amino acid metabolism	0	94	1	98	0.0063863	0.958236	0.958236	2	37	0.00282206			TIFA	Q99757	R-HSA-9035227;R-HSA-9035484
R-HSA-8876725	Protein methylation	0	19	1	175	0.00129085	0.958936	0.958936	1	9	0.000686446			DPH1	P11142	R-HSA-8932221
R-HSA-9613354	Lipophagy	0	12	3	183	0.000815273	0.959623	0.959623	3	5	0.000381359			HOMEZ;DPH1;TIFA	P54646;P11142	R-HSA-9613352;R-HSA-9613513;R-HSA-9613565
R-HSA-8941858	Regulation of RUNX3 expression and activity	0	57	2	137	0.00387255	0.959623	0.959623	2	9	0.000686446			KAT2B;CUL5	Q13951;Q09472	R-HSA-8865454;R-HSA-8952419
R-HSA-8854050	FBXL7 down-regulates AURKA during mitotic entry and in early mitosis	0	55	1	140	0.00373667	0.959623	0.959623	1	6	0.000457631			CUL5	P62877	R-HSA-8854052
R-HSA-5654695	PI-3K cascade:FGFR2	0	31	1	163	0.00210612	0.959623	0.959623	1	7	0.000533903			TIRAP	P27986	R-HSA-177931
R-HSA-203615	eNOS activation	0	37	3	157	0.00251376	0.959623	0.959623	2	20	0.00152544			APPL1;NR3C1;RAF1	P07900;P31749	R-HSA-202129;R-HSA-202137
R-HSA-2426168	Activation of gene expression by SREBF (SREBP)	0	70	2	126	0.00475576	0.959623	0.959623	1	42	0.00320342			STOM;MARCH5	O00767	R-HSA-1655849
R-HSA-5357769	Caspase activation via extrinsic apoptotic signalling pathway	1	32	3	175	0.00217406	0.960963	0.960963	4	17	0.00129662	APPL1	Q9UKG1	LARP4B;CA8;APPL1	Q9Y5V3;Q9UKG1	R-HSA-373717;R-HSA-373700;R-HSA-418845;R-HSA-374699
R-HSA-9006335	Signaling by Erythropoietin	0	35	2	166	0.00237788	0.961617	0.961617	2	24	0.00183052			APPL1;CEACAM1	P29353;15996	R-HSA-9027274;R-HSA-9029158
R-HSA-1538133	G0 and Early G1	2	38	5	284	0.0025817	0.961676	0.961676	7	27	0.00205934	MYBL2	ENSG00000101057;P10244	ELMSAN1;TOP1;KAT2B;APPL1;HMG20A	Q13547;P20248;P11388;Q01094	R-HSA-1227670;R-HSA-8964588;R-HSA-1227671;R-HSA-8978926;R-HSA-8964513;R-HSA-8964561;R-HSA-8964531
R-HSA-2995410	Nuclear Envelope (NE) Reassembly	2	88	5	232	0.00597867	0.962215	0.962215	6	24	0.00183052	TUBB2A	Q13885;Q9BVA1	CBX3;STOM;SAE1;KAT2B;APPL1	Q8IXJ6;Q14974;15996;P63279;Q14739	R-HSA-9668419;R-HSA-9624800;R-HSA-9667952;R-HSA-9624798;R-HSA-3000449;R-HSA-9624845
R-HSA-6807047	Cholesterol biosynthesis via desmosterol	0	14	2	182	0.000951152	0.962259	0.962259	1	4	0.000305087			SLC48A1;STOM	Q15125	R-HSA-195690
R-HSA-6807062	Cholesterol biosynthesis via lathosterol	0	14	2	182	0.000951152	0.962259	0.962259	1	4	0.000305087			SLC48A1;STOM	Q15125	R-HSA-6807052
R-HSA-450408	AUF1 (hnRNP D0) binds and destabilizes mRNA	0	56	3	146	0.00380461	0.962891	0.962891	1	4	0.000305087			DPH1;DFFA;FTH1	P11142;P04792	R-HSA-450551
R-HSA-6794362	Protein-protein interactions at synapses	1	93	0	108	0.00631836	0.962891	0.962891	7	33	0.00251697	NLGN1				R-HSA-6794357;R-HSA-6797554;R-HSA-6794338;R-HSA-6797568;R-HSA-6794346;R-HSA-6794345;R-HSA-6794344
R-HSA-5620920	Cargo trafficking to the periciliary membrane	2	55	2	272	0.00373667	0.96327	0.96327	13	27	0.00205934	UNC119B;LZTFL1	A6NIH7;Q9NQ48	LZTFL1;APPL1	Q8IWZ6;Q8N3I7;Q3SYG4;Q9BXC9;15996	R-HSA-5638006;R-HSA-5638007;R-HSA-5623508;R-HSA-5638004;R-HSA-5624125;R-HSA-5624127;R-HSA-5624133;R-HSA-5624132;R-HSA-5624129;R-HSA-5623521;R-HSA-5638016;R-HSA-5624131;R-HSA-5624130
R-HSA-421270	Cell-cell junction organization	1	67	0	140	0.00455194	0.963513	0.963513	2	21	0.00160171	CDH11				R-HSA-419002;R-HSA-419001
R-HSA-1660661	Sphingolipid de novo biosynthesis	1	84	1	118	0.00570691	0.963513	0.963513	3	32	0.0024407	SPTLC2	O15270	2020-03-05	O95470	R-HSA-428676;R-HSA-428127;R-HSA-428681
R-HSA-2565942	Regulation of PLK1 Activity at G2/M Transition	1	92	1	112	0.00625042	0.964124	0.964124	8	12	0.000915262	PRKAR2B	P31323	EPS15L1	P53350	R-HSA-3000319;R-HSA-3002798;R-HSA-3002811;R-HSA-2562526;R-HSA-3000327;R-HSA-2574845;R-HSA-3000310;R-HSA-2574840
R-HSA-5654706	FRS-mediated FGFR3 signaling	0	27	1	176	0.00183436	0.964124	0.964124	2	9	0.000686446			APPL1	15996	R-HSA-8941628;R-HSA-5654413
R-HSA-379726	Mitochondrial tRNA aminoacylation	0	47	2	151	0.00319315	0.964124	0.964124	2	21	0.00160171			APPL1;HMG20A	O95363;P47897	R-HSA-380241;R-HSA-380203
R-HSA-5654712	FRS-mediated FGFR4 signaling	0	28	1	176	0.0019023	0.964724	0.964724	2	9	0.000686446			APPL1	15996	R-HSA-5654663;R-HSA-8941613
R-HSA-70326	Glucose metabolism	1	140	2	65	0.00951152	0.964724	0.964724	4	50	0.00381359	HOMEZ	Q9UJS0	PRKAR2B;APPL1	15996;17489	R-HSA-70241;R-HSA-372448;R-HSA-372819;R-HSA-71670
R-HSA-3000170	Syndecan interactions	0	29	1	178	0.00197024	0.964724	0.964724	1	15	0.00114408			LPXN	P01137	R-HSA-2731078
R-HSA-388841	Costimulation by the CD28 family	3	100	2	315	0.00679394	0.964784	0.964784	8	35	0.00266951	PPP2R5A;BLA-DQB;ENSBTAG00000038397	Q15172;P01911;P04440	PAG1;APPL1	P06241;15996	R-HSA-389348;R-HSA-389350;R-HSA-388833;R-HSA-389532;R-HSA-389758;R-HSA-390329;R-HSA-388809;R-HSA-389354
R-HSA-199418	Negative regulation of the PI3K/AKT network	2	134	3	181	0.00910388	0.964801	0.964801	3	10	0.000762718	AKAP12;PPP2R5A	Q15172;O14986	APPL1;NR3C1;RAF1	P31749	R-HSA-8857925;R-HSA-6811504;R-HSA-1676082
R-HSA-450385	Butyrate Response Factor 1 (BRF1) binds and destabilizes mRNA	0	19	4	185	0.00129085	0.965315	0.965315	3	6	0.000457631			APPL1;NR3C1;RAF1;PIK3R4	P31749;P31946	R-HSA-450406;R-HSA-482788;R-HSA-450490
R-HSA-9020956	Interleukin-27 signaling	0	13	4	192	0.000883212	0.965315	0.965315	5	20	0.00152544			ATP6AP2;IFNAR1;CA8;PAG1	P40763;P27824;P42224	R-HSA-8950441;R-HSA-8950398;R-HSA-8950782;R-HSA-8950387;R-HSA-8950518
R-HSA-6796648	TP53 Regulates Transcription of DNA Repair Genes	0	89	2	119	0.00604661	0.965315	0.965315	2	17	0.00129662			CDKL5;RAF1	P40692;P43246	R-HSA-6806394;R-HSA-6806392
R-HSA-1630316	Glycosaminoglycan metabolism	1	182	1	18	0.012365	0.965315	0.965315	4	88	0.00671192	B4GALT4	O60513	STOM	O43916	R-HSA-2046175;R-HSA-2046298;R-HSA-2025723;R-HSA-2046265
R-HSA-9679191	Potential therapeutics for SARS	2	161	3	151	0.0109382	0.965787	0.965787	6	32	0.0024407	NR3C1;IFNAR1	P04150;P17181	MMP25;SLC48A1;STOM	P09958;P21964;Q99720	R-HSA-9678737;R-HSA-9679780;R-HSA-9683546;R-HSA-9679816;R-HSA-9679775;R-HSA-9678925
R-HSA-5654732	Negative regulation of FGFR3 signaling	0	34	3	172	0.00230994	0.965896	0.965896	3	14	0.00106781			APPL1;RAF1;RAF1	P22681;P15056	R-HSA-1295622;R-HSA-1295621;R-HSA-1295604
R-HSA-5621575	CD209 (DC-SIGN) signaling	1	30	2	186	0.00203818	0.966467	0.966467	4	11	0.00083899	RAF1	P04049	APPL1;RAF1	P04049;15996	R-HSA-5621573;R-HSA-5624486;R-HSA-5624492;R-HSA-5624494
R-HSA-9613829	Chaperone Mediated Autophagy	0	23	2	183	0.00156261	0.966467	0.966467	6	19	0.00144916			DPH1;APPL1	15996;P11142	R-HSA-9626038;R-HSA-9626235;R-HSA-9622840;R-HSA-9615721;R-HSA-9625196;R-HSA-9626253
R-HSA-5654693	FRS-mediated FGFR1 signaling	0	31	1	176	0.00210612	0.966467	0.966467	2	9	0.000686446			APPL1	15996	R-HSA-5654392;R-HSA-8941623
R-HSA-8854691	Interleukin-20 family signaling	0	29	4	183	0.00197024	0.966467	0.966467	12	56	0.00427122			IFNAR1;IFNAR1;CA8;PAG1	P40763;P29597;P42224	R-HSA-8987161;R-HSA-8987007;R-HSA-8987214;R-HSA-8987104;R-HSA-6784765;R-HSA-8982162;R-HSA-8982165;R-HSA-8987156;R-HSA-8987236;R-HSA-8987063;R-HSA-8987223;R-HSA-8987014
R-HSA-5654733	Negative regulation of FGFR4 signaling	0	35	3	172	0.00237788	0.966467	0.966467	3	14	0.00106781			APPL1;RAF1;RAF1	P22681;P15056	R-HSA-1295622;R-HSA-1295621;R-HSA-1295604
R-HSA-5336415	Uptake and function of diphtheria toxin	0	10	2	196	0.000679394	0.967029	0.967029	1	5	0.000381359			NR3C1;RAF1	P07900;P08238	R-HSA-5336420
R-HSA-212165	Epigenetic regulation of gene expression	5	139	10	484	0.00944358	0.967073	0.967073	26	34	0.00259324	KAT2B;CBX3;H2AFZ;POLR1B;TWISTNB	P0C0S5;Q13185;Q9H9Y6;Q3B726;Q92831	CBX3;NBR1;NRIP1;ELMSAN1;ATE1;TOP1;KAT2B;APPL1;HMG20A;ATXN7	O43463;Q9UBC3;Q13547;Q96KQ7;Q92769;Q13185;Q92830;Q96EB6;Q9NR30;P26358;P49841;Q09472	R-HSA-5334097;R-HSA-427527;R-HSA-5334160;R-HSA-5334099;R-HSA-5334164;R-HSA-427404;R-HSA-427528;R-HSA-433672;R-HSA-427336;R-HSA-427337;R-HSA-5250947;R-HSA-5334151;R-HSA-427409;R-HSA-5334152;R-HSA-212252;R-HSA-427366;R-HSA-5250930;R-HSA-212263;R-HSA-5211239;R-HSA-5250938;R-HSA-5227490;R-HSA-212269;R-HSA-427383;R-HSA-5334179;R-HSA-427514;R-HSA-212222
R-HSA-983169	Class I MHC mediated antigen processing & presentation	6	465	1	224	0.0315918	0.967517	0.967517	7	48	0.00366105	KLHL9;CUL5;FBXL19;UBE2E2;RBBP6;TIRAP	Q6PCT2;Q9P2J3;Q96LR5;Q93034;P58753;Q7Z6E9	APPL1	15996	R-HSA-8863895;R-HSA-983422;R-HSA-983147;R-HSA-983157;R-HSA-983156;R-HSA-983140;R-HSA-983152
R-HSA-6804114	TP53 Regulates Transcription of Genes Involved in G2 Cell Cycle Arrest	0	21	4	188	0.00142673	0.967581	0.967581	4	11	0.00083899			NRIP1;KAT2B;RAF1;BCL2	P31947;Q07812;Q99873;Q09472	R-HSA-3215152;R-HSA-6803892;R-HSA-6803890;R-HSA-6803871
R-HSA-9619665	EGR2 and SOX10-mediated initiation of Schwann cell myelination	1	39	5	168	0.00264964	0.967581	0.967581	3	26	0.00198307	TAZ	Q9GZV5	ATP6AP2;ELMSAN1;STOM;APPL1;HMG20A	Q01453;Q92769	R-HSA-9613648;R-HSA-9615626;R-HSA-9618559
R-HSA-373755	Semaphorin interactions	0	72	3	146	0.00489164	0.967581	0.967581	4	41	0.00312715			NBR1;ATP6AP2;APPL1	P21854;15996;P49841	R-HSA-373748;R-HSA-399938;R-HSA-399951;R-HSA-416588
R-HSA-9609690	HCMV Early Events	2	215	2	104	0.014607	0.967681	0.967681	4	12	0.000915262	TUBB2A	Q13885;Q9BVA1	CBX3;CBX3	P83916;Q13263	R-HSA-9614816;R-HSA-9614343;R-HSA-9614810;R-HSA-9614367
R-HSA-112399	IRS-mediated signalling	1	65	2	143	0.00441606	0.968124	0.968124	3	9	0.000686446	PIK3R4	Q99570	PRKAR2B;APPL1	15996;17489	R-HSA-109699;R-HSA-109817;R-HSA-162425
R-HSA-5654700	FRS-mediated FGFR2 signaling	0	34	1	176	0.00230994	0.968124	0.968124	2	9	0.000686446			APPL1	15996	R-HSA-8941618;R-HSA-5654618
R-HSA-5218920	VEGFR2 mediated vascular permeability	0	44	3	169	0.00298933	0.968124	0.968124	2	15	0.00114408			APPL1;NR3C1;RAF1	P07900;P31749	R-HSA-202129;R-HSA-202137
R-HSA-6804756	Regulation of TP53 Activity through Phosphorylation	1	95	2	117	0.00645424	0.968124	0.968124	3	26	0.00198307	RAD50	Q92878	PPP2R5A;ATXN7	O96017;Q9Y3T9	R-HSA-3222128;R-HSA-6799332;R-HSA-69685
R-HSA-5655332	Signaling by FGFR3 in disease	0	42	1	168	0.00285345	0.968124	0.968124	2	28	0.00213561			APPL1	15996	R-HSA-5655277;R-HSA-8853307
R-HSA-8853338	Signaling by FGFR3 point mutants in cancer	0	42	1	168	0.00285345	0.968124	0.968124	1	19	0.00144916			APPL1	15996	R-HSA-5655277
[truncated: 434 more rows]

## Sheet: Biological_Processes
id	label	number_in_reference	number_in_list	plus_minus	pValue	fold_enrichment	mapped_id
GO:0043312	neutrophil degranulation	5	6	+	7.08237e-12	141.9	ATP6AP2;CDA;CEACAM1;FTH1;MMP25;STOM
[truncated: 3,143 more rows]

## Sheet: Molecular_Function
id	level	label	number_in_reference	number_in_list	expected	plus_minus	pValue	fold_enrichment	mapped_id
[truncated: 148 more rows]

[truncated: 1 more sheets: Cellular_Component]
